# Supplementary material for: Second-dose measles vaccination coverage and associated factors among children aged 19 to 35 months in Debre Birhan city, Ethiopia, 2024: A community-based cross-sectional study
Source: PLoS One. 2026 Feb 26;21(2):e0342501. doi: 10.1371/journal.pone.0342501 (PMC12944772; doi:10.1371/journal.pone.0342501)
Supplement: S1 Data set — Excel file containing the underlying dataset used for the analyses in this study; provided in response to reviewer request for verification purposes. (CSV) [file pone.0342501.s001.csv]

@206.IfyouhaveANCvisithowmanytimesdoyouhave	@207.DidyouattendPNCvisit	@208.IfyouhavePNCvisithowmanytimesdoyouattend	@209.Didyoutakethetetanustoxoidvaccineduringpregnancy	@303.Doesyourchildhadvaccinatedforanyvaccine	@305.Waitingtimeforvaccination	@306.Haveyoueverturnedwithoutgettingvaccination	@307.Havescheduleseverbeencancelledorpostponed	@401.Ismeaslesbeingvaccinepreventabledisease	@402.Atwhatageshouldthechildstartvaccination	@403.Atwhatageshouldthechildfinishvaccination	@404.Howoftenshouldchildrengetthemeaslesvaccine	@406.Atwhatagedoesthechildtakeseconddosemeaslesvaccine	@407.DoesmeaslesVaccinationhavefreeofCharge	@501.Doyoubelievemeaslesiscontagious	@502.Dothinkmeaslesvaccinepreventmeasles	@503.DoyouthinkSeconddosemeaslesvaccinationisincludedintheroutin	@504.Doyoubelievesecondmeaslesvaccinebeingimportant	@505.Doyouthinkmildfevermayoccurafterseconddosemeaslesvaccine	@506.DoyouworriedSeconddosemeaslesvaccinescancauseyourchildsick	@507.Doyoutakeyourchildforvaccinationifhesheissick	@601.Doesyourchildhavevaccinationcard	@602.BCG	@603.MCV1	@604.MCV2	@605.Penta3	@606.VitaminAat6mths	@606.VitaminAat12mths	numeberofparity	Birthorder	Timeofarv	Waitingtime	Agecat	Atwhatage	Atwhatagefinsh	howofen	MC1took	Agemcv2	MCVFreeofchareg	awar	awar222	awar33	Awayerness	Levelofawayrness	Contagious	vaccinepreve	MCV2routine	MCV2important	Feveroccur	MCV2illness
2	1	1	1	1	20	No	2	2	45	9	1	12	Yes	Yes	Yes	No	I don't Know	I don't Know	No	No	Yes	Yes	Yes	0	Yes	Yes	Yes	2	2	2	1	4	1	1	1	2	1	2	5	6	8	10	1	2	2	1	1	1	2
4	1	2	1	1	10	No	2	2	1	24	1	9	Yes	Yes	Yes	I don't Know	I don't Know	I don't Know	No	No	Yes	Yes	Yes	0	Yes	Yes	Yes	2	1	1	1	3	2	1	1	2	1	2	6	7	9	11	2	2	2	1	1	1	2
4	1	3	1	1	20	No	2	2	45	15	2	15	Yes	Yes	Yes	Yes	Yes	Yes	No	No	Yes	Yes	Yes	1	Yes	Yes	Yes	2	2	2	1	5	1	2	2	2	2	2	7	9	11	13	2	2	2	2	2	2	2
3	1	1	1	1	10	Yes	2	1	45	9	1	6	Yes	Yes	Yes	I don't Know	No	Yes	No	No	Yes	Yes	Yes	0	Yes	Yes	Yes	1	1	2	1	4	1	1	1	2	1	2	5	6	8	9	1	2	2	1	1	2	2
3	1	2	1	1	20	No	2	2	80	24	1	6	Yes	Yes	Yes	No	No	Yes	No	No	Yes	Yes	Yes	0	Yes	Yes	Yes	2	2	2	1	4	1	1	1	2	1	2	5	6	8	10	1	2	2	1	1	2	2
4	1	1	1	1	10	No	2	2	45	12	1	9	Yes	Yes	Yes	No	No	Yes	No	No	Yes	Yes	Yes	0	Yes	Yes	Yes	2	2	2	1	5	1	1	1	2	1	2	5	6	8	10	1	2	2	1	1	2	2
1	1	1	1	1	10	No	2	2	45	24	1	15	Yes	Yes	Yes	No	No	Yes	No	No	Yes	Yes	Yes	0	Yes	Yes	Yes	3	3	2	1	5	1	1	1	1	2	2	4	6	8	10	1	2	2	1	1	2	2
4	1	3	1	1	5	No	2	2	1	24	2	15	Yes	Yes	Yes	Yes	Yes	Yes	No	No	Yes	Yes	Yes	1	Yes	Yes	Yes	1	1	2	1	4	2	1	2	2	2	2	7	9	11	13	2	2	2	2	2	2	2
2	1	1	1	1	10	No	2	2	45	24	1	15	Yes	Yes	Yes	No	I don't Know	I don't Know	No	No	Yes	Yes	Yes	0	Yes	Yes	Yes	2	2	2	1	4	1	1	1	2	2	2	5	7	9	11	2	2	2	1	1	1	2
2	1	1	1	1	10	No	2	2	80	18	1	16	Yes	Yes	Yes	No	No	No	No	No	Yes	Yes	Yes	0	Yes	Yes	Yes	2	2	2	1	4	1	1	1	2	1	2	5	6	8	10	1	2	2	1	1	1	2
4	2		1	1	30	No	2	2	15	60	3	12	No	No	Yes	No	Yes	No	No	No	Yes	Yes	Yes	0	Yes	Yes	Yes	2	2	1	2	5	1	1	1	1	1	1	4	5	6	8	1	1	2	1	2	1	2
3	2		1	1	15	No	2	2	40	24	3	8	No	Yes	Yes	No	Yes	Yes	Yes	Yes	Yes	Yes	Yes	0	Yes	No	Yes	2	2	1	1	4	1	1	1	1	1	1	4	5	6	8	1	2	2	1	2	2	1
4	2		1	1	45	No	2	2	4	15	2	15	Yes	Yes	Yes	Yes	Yes	Yes	Yes	Yes	Yes	Yes	Yes	1	Yes	Yes	Yes	1	1	1	2	3	2	2	2	2	2	2	8	10	12	14	2	2	2	2	2	2	1
4	1	1	1	1	45	Yes	2	2	0	15	2	15	Yes	Yes	Yes	Yes	Yes	Yes	Yes	No	Yes	Yes	Yes	1	Yes	Yes	Yes	1	2	1	2	4	2	2	2	2	2	2	8	10	12	14	2	2	2	2	2	2	1
4	2		1	1	30	Yes	2	2	45	15	2	15	No	Yes	Yes	Yes	Yes	Yes	No	Yes	Yes	Yes	Yes	1	Yes	Yes	Yes	2	2	1	2	5	1	2	2	2	2	1	7	9	10	12	2	2	2	2	2	2	2
4	1	1	1	1	30	No	2	2	45	15	2	15	Yes	Yes	Yes	Yes	Yes	No	No	No	Yes	Yes	Yes	1	Yes	Yes	Yes	2	2	1	2	5	1	2	2	2	2	2	7	9	11	13	2	2	2	2	2	1	2
4	2		1	1	15	No	2	2	7	15	2	15	No	Yes	Yes	Yes	Yes	Yes	Yes	Yes	Yes	Yes	Yes	1	Yes	Yes	Yes	2	2	1	1	4	2	2	2	2	2	1	8	10	11	13	2	2	2	2	2	2	1
3	2		1	1	30	No	2	1	45	9	2	10	No	No	No	No	No	Yes	Yes	Yes	Yes	Yes	Yes	0	Yes	Yes	No	1	1	1	2	3	1	1	2	1	1	1	5	6	7	8	1	1	1	1	1	2	1
4	2		1	1	30	No	2	1	42	10	2	12	No	Yes	Yes	No	Yes	Yes	Yes	Yes	Yes	Yes	Yes	0	Yes	Yes	Yes	1	1	2	2	4	1	1	2	2	1	1	6	7	8	9	1	2	2	1	2	2	1
3	2		1	1	30	No	2	2	15	24	2	15	No	Yes	Yes	Yes	Yes	Yes	Yes	Yes	Yes	Yes	Yes	1	Yes	Yes	Yes	1	1	2	2	3	1	1	2	2	2	1	6	8	9	11	2	2	2	2	2	2	1
2	2		1	1	20	No	2	1	7	12	3	12	No	I don't Know	I don't Know	I don't Know	No	Yes	Yes	Yes	Yes	Yes	Yes	0	Yes	Yes	No	1	1	2	1	4	2	1	1	1	1	1	5	6	7	8	1	1	1	1	1	2	1
3	2		2	1	35	No	2	1	45	10	3	10	I don;t Know	Yes	I don't Know	I don't Know	I don't Know	No	No	Yes	Yes	Yes	Yes	0	Yes	Yes	No	2	2	2	2	5	1	1	1	2	1	1	5	6	7	8	1	2	1	1	1	1	2
3	2		2	1	25	No	2	1	45	11	1	6	I don;t Know	I don't Know	I don't Know	I don't Know	Yes	Yes	Yes	Yes	Yes	Yes	Yes	0	Yes	Yes	No	2	2	1	1	3	1	1	1	1	1	1	4	5	6	7	1	1	1	1	2	2	1
4	2		2	1	25	No	2	2	45	15	2	15	I don;t Know	Yes	Yes	Yes	No	Yes	Yes	Yes	Yes	Yes	Yes	1	Yes	Yes	Yes	2	2	2	1	5	1	2	2	2	2	1	7	9	10	12	2	2	2	2	1	2	1
4	1	1	1	1	28	No	2	2	45	15	2	15	I don;t Know	Yes	Yes	I don't Know	Yes	Yes	Yes	Yes	Yes	Yes	Yes	1	Yes	Yes	Yes	1	1	1	1	3	1	2	2	2	2	1	7	9	10	12	2	2	2	1	2	2	1
3	1	3	1	1	15	No	2	2	45	20	2	15	Yes	Yes	Yes	Yes	Yes	Yes	Yes	Yes	Yes	Yes	Yes	1	Yes	Yes	Yes	2	1	1	1	4	1	1	2	2	2	2	6	8	10	12	2	2	2	2	2	2	1
3	2		2	1	30	No	2	2	45	15	2	15	Yes	Yes	Yes	Yes	Yes	I don't Know	Yes	No	Yes	Yes	Yes	1	Yes	Yes	Yes	2	2	1	2	3	1	2	2	2	2	2	7	9	11	13	2	2	2	2	2	1	1
3	2		2	1	35	No	2	2	45	15	3	15	No	Yes	Yes	I don't Know	Yes	Yes	Yes	Yes	Yes	Yes	Yes	1	Yes	Yes	Yes	2	2	2	2	4	1	2	1	2	2	1	6	8	9	11	2	2	2	1	2	2	1
3	2		1	1	25	Yes	2	2	1	15	3	12	I don;t Know	Yes	Yes	I don't Know	No	Yes	Yes	Yes	Yes	Yes	Yes	1	Yes	Yes	Yes	1	1	1	1	4	2	2	1	1	1	1	6	7	8	10	1	2	2	1	1	2	1
2	2		2	1	25	Yes	2	2	45	24	3	12	I don;t Know	Yes	Yes	Yes	Yes	Yes	Yes	No	Yes	Yes	Yes	1	Yes	Yes	No	2	2	1	1	4	1	1	1	1	1	1	4	5	6	8	1	2	2	2	2	2	1
2	2		2	1	25	No	2	2	45	24	3	12	Yes	Yes	I don't Know	I don't Know	Yes	Yes	Yes	Yes	Yes	Yes	No	0	Yes	Yes	No	2	2	1	1	4	1	1	1	1	1	2	4	5	7	9	1	2	1	1	2	2	1
3	1	1	1	1	25	No	1	2	45	24	3	10	Yes	Yes	Yes	I don't Know	Yes	Yes	Yes	Yes	Yes	Yes	No	0	Yes	Yes	No	1	1	1	1	4	1	1	1	1	1	2	4	5	7	9	1	2	2	1	2	2	1
3	2		1	1	25	No	2	2	45	24	2	15	Yes	Yes	Yes	I don't Know	Yes	Yes	Yes	Yes	Yes	Yes	Yes	1	Yes	Yes	Yes	2	2	1	1	5	1	1	2	2	2	2	6	8	10	12	2	2	2	1	2	2	1
4	1	1	1	1	35	No	2	2	45	24	3	12	Yes	Yes	Yes	Yes	Yes	Yes	Yes	No	Yes	Yes	Yes	1	Yes	Yes	Yes	1	1	2	2	3	1	1	1	2	1	2	5	6	8	10	1	2	2	2	2	2	1
4	2		1	1	30	No	2	2	45	24	3	12	Yes	Yes	Yes	I don't Know	Yes	Yes	Yes	Yes	Yes	Yes	Yes	1	Yes	Yes	Yes	2	1	1	2	4	1	1	1	1	1	2	4	5	7	9	1	2	2	1	2	2	1
4	2		1	1	30	No	2	2	45	24	2	15	Yes	Yes	Yes	I don't Know	Yes	Yes	Yes	Yes	Yes	Yes	Yes	1	Yes	Yes	Yes	2	2	1	2	4	1	1	2	2	2	2	6	8	10	12	2	2	2	1	2	2	1
3	2		1	1	30	Yes	2	2	45	10	1	10	I don't Know	Yes	Yes	I don't Know	I don't Know	Yes	Yes	Yes	Yes	Yes	No	0	Yes	Yes	No	2	2	1	2	4	1	1	1	2	1		5	6			1	2	2	1	1	2	1
4	1	1	1	1	35	No	2	2	45	24	2	12	Yes	Yes	Yes	I don't Know	Yes	Yes	Yes	No	Yes	Yes	Yes	1	Yes	Yes	Yes	2	2	1	2	4	1	1	2	2	1	2	6	7	9	11	2	2	2	1	2	2	1
3	2		1	1	25	Yes	1	2	45	24	2	9	I don;t Know	Yes	Yes	I don't Know	Yes	Yes	Yes	Yes	Yes	Yes	No	0	Yes	Yes	No	1	1	1	1	5	1	1	2	1	1	1	5	6	7	9	1	2	2	1	2	2	1
4	2		1	1	30	Yes	1	2	45	12	3	15	Yes	Yes	Yes	I don't Know	Yes	Yes	Yes	Yes	Yes	Yes	Yes	1	Yes	Yes	Yes	1	1	2	2	4	1	1	1	2	2	2	5	7	9	11	2	2	2	1	2	2	1
3	1	1	1	1	10	No	2	2	0	15	1	12	Yes	Yes	Yes	I don't Know	I don't Know	Yes	No	No	Yes	Yes	Yes	0	Yes	Yes	Yes	2	2	2	1	4	2	2	1	1	1	2	6	7	9	11	2	2	2	1	1	2	2
1	1	1	1	1	5	Yes	2	1	0	9	2	16	Yes	Yes	Yes	No	No	No	No	No	Yes	Yes	Yes	0	Yes	Yes	No	2	2	2	1	5	2	1	2	1	1	2	6	7	9	10	1	2	2	1	1	1	2
2	1	1	1	1	10	No	2	2	45	12	1	15	Yes	Yes	Yes	No	No	No	No	No	Yes	Yes	Yes	0	Yes	Yes	No	2	2	2	1	5	1	1	1	2	2	2	5	7	9	11	2	2	2	1	1	1	2
4	1	2	1	1	10	No	2	2	0	16	2	12	Yes	Yes	Yes	No	No	No	No	No	Yes	Yes	No	0	Yes	Yes	No	1	1	1	1	3	2	1	2	1	1	2	6	7	9	11	2	2	2	1	1	1	2
4	1	2	1	1	5	No	2	2	45	12	2	15	Yes	Yes	Yes	Yes	Yes	Yes	No	No	Yes	Yes	Yes	1	Yes	Yes	Yes	2	2	1	1	4	1	1	2	2	2	2	6	8	10	12	2	2	2	2	2	2	2
2	1	1	1	1	15	No	2	2	80	25	1	15	Yes	Yes	Yes	No	No	No	No	No	Yes	Yes	No	0	Yes	Yes	Yes	3	3	2	1	4	1	1	1	1	2	2	4	6	8	10	1	2	2	1	1	1	2
4	1	1	2	1	5	No	2	2	45	24	1	15	Yes	Yes	Yes	No	No	I don't Know	No	No	Yes	Yes	Yes	0	Yes	Yes	Yes	2	2	2	1	5	1	1	1	2	2	2	5	7	9	11	2	2	2	1	1	1	2
3	1	1	2	1	5	No	2	2	45	12	1	12	Yes	I don't Know	Yes	No	No	No	No	No	Yes	Yes	No	0	Yes	Yes	No	2	2	2	1	5	1	1	1	1	1	2	4	5	7	9	1	1	2	1	1	1	2
3	1	1	2	1	5	No	2	2	80	15	1	15	Yes	Yes	Yes	I don't Know	No	No	No	No	Yes	Yes	Yes	0	Yes	Yes	Yes	2	2	2	1	4	1	2	1	2	2	2	6	8	10	12	2	2	2	1	1	1	2
4	1	1	1	1	5	No	2	2	40	59	2	18	Yes	Yes	Yes	Yes	Yes	Yes	No	No	Yes	Yes	Yes	1	Yes	Yes	Yes	2	2	2	1	4	1	1	2	2	1	2	6	7	9	11	2	2	2	2	2	2	2
2	1	1	2	1	15	No	2	2	40	24	1	12	Yes	Yes	Yes	No	No	No	No	No	Yes	Yes	Yes	0	Yes	Yes	Yes	1	1	2	1	4	1	1	1	2	1	2	5	6	8	10	1	2	2	1	1	1	2
3	1	1	1	1	5	No	2	2	80	59	1	16	Yes	Yes	Yes	No	No	No	No	No	Yes	Yes	No	0	Yes	Yes	Yes	2	2	2	1	4	1	1	1	2	1	2	5	6	8	10	1	2	2	1	1	1	2
1	1	1	1	1	5	No	2	2	45	25	1	15	Yes	Yes	Yes	No	No	No	No	No	Yes	Yes	No	0	Yes	Yes	Yes	2	2	2	1	5	1	1	1	2	2	2	5	7	9	11	2	2	2	1	1	1	2
4	1	2	1	1	5	No	2	2	40	15	2	12	Yes	Yes	Yes	No	No	No	No	No	Yes	Yes	Yes	0	Yes	Yes	Yes	2	2	2	1	3	1	2	2	1	1	2	6	7	9	11	2	2	2	1	1	1	2
4	1	2	1	1	5	No	2	2	45	59	2	15	Yes	Yes	Yes	Yes	Yes	Yes	No	No	Yes	Yes	Yes	1	Yes	Yes	Yes	2	2	2	1	5	1	1	2	2	2	2	6	8	10	12	2	2	2	2	2	2	2
4	2		1	1	30	No	2	2	45	12	3	12	Yes	Yes	Yes	I don't Know	Yes	Yes	Yes	Yes	Yes	Yes	Yes	0	Yes	Yes	No	2	2	1	2	4	1	1	1	2	1	2	5	6	8	10	1	2	2	1	2	2	1
2	2		1	1	45	No	2	1	45	5	4	9	Yes	No	Yes	I don't Know	Yes	Yes	Yes	Yes	Yes	Yes	Yes	0	Yes	Yes	Yes	2	2	2	2	4	1	1	1	1	1	2	4	5	7	8	1	1	2	1	2	2	1
2	2		1	1	35	No	2	2	45	11	3	9	Yes	Yes	Yes	I don't Know	Yes	Yes	Yes	Yes	Yes	Yes	Yes	0	No	No	No	2	2	2	2	4	1	1	1	1	1	2	4	5	7	9	1	2	2	1	2	2	1
3	2		1	1	45	Yes	2	2	45	9	2	12	Yes	Yes	Yes	I don't Know	Yes	Yes	Yes	Yes	Yes	Yes	No	0	Yes	Yes	Yes	2	2	2	2	4	1	1	2	2	1	2	6	7	9	11	2	2	2	1	2	2	1
3	2		1	1	30	No	2	2	45	24	3	10	Yes	Yes	Yes	Yes	Yes	Yes	Yes	Yes	Yes	Yes	Yes	1	Yes	Yes	Yes	2	2	2	2	4	1	1	1	1	1	2	4	5	7	9	1	2	2	2	2	2	1
2	2		1	1	30	No	2	2	7	5	2	15	Yes	Yes	Yes	Yes	Yes	Yes	Yes	Yes	Yes	Yes	No	0	Yes	Yes	Yes	2	2	2	2	3	2	1	2	2	2	2	7	9	11	13	2	2	2	2	2	2	1
2	2		1	1	45	No	2	2	7	24	2	15	Yes	Yes	Yes	Yes	Yes	Yes	Yes	Yes	Yes	Yes	Yes	1	Yes	Yes	Yes	2	2	2	2	3	2	1	2	2	2	2	7	9	11	13	2	2	2	2	2	2	1
2	2		1	1	45	No	2	2	6	12	3	12	Yes	Yes	Yes	I don't Know	Yes	Yes	Yes	Yes	Yes	Yes	Yes	1	Yes	Yes	No	2	2	2	2	3	2	1	1	1	1	2	5	6	8	10	1	2	2	1	2	2	1
3	2		1	1	30	No	2	2	5	5	5	6	Yes	No	Yes	I don't Know	Yes	Yes	No	Yes	Yes	Yes	Yes	1	Yes	Yes	Yes	2	2	2	2	4	2	1	1	1	1	2	5	6	8	10	1	1	2	1	2	2	2
3	2		1	1	45	No	2	1	7	3	3	12	Yes	No	Yes	I don't Know	Yes	Yes	Yes	Yes	Yes	Yes	Yes	1	Yes	Yes	Yes	1	1	2	2	3	2	1	1	1	1	2	5	6	8	9	1	1	2	1	2	2	1
3	2		1	1	30	No	2	2	45	5	3	10	I don;t Know	Yes	Yes	I don't Know	Yes	Yes	Yes	Yes	Yes	Yes	No	0	Yes	No	No	2	2	2	2	4	1	1	1	1	1	1	4	5	6	8	1	2	2	1	2	2	1
3	2		1	1	40	No	2	2	45	24	2	15	Yes	Yes	Yes	I don't Know	Yes	Yes	Yes	No	Yes	Yes	Yes	1	Yes	Yes	Yes	2	2	2	2	4	1	1	2	2	2	2	6	8	10	12	2	2	2	1	2	2	1
3	2		1	1	30	No	2	2	45	24	2	15	Yes	Yes	Yes	I don't Know	Yes	Yes	Yes	Yes	Yes	Yes	Yes	1	Yes	Yes	Yes	1	1	2	2	3	1	1	2	2	2	2	6	8	10	12	2	2	2	1	2	2	1
4	2		1	1	30	No	2	2	45	24	2	15	Yes	Yes	Yes	Yes	Yes	Yes	No	No	Yes	Yes	No	0	Yes	Yes	Yes	2	2	2	2	5	1	1	2	2	2	2	6	8	10	12	2	2	2	2	2	2	2
3	2		1	1	35	No	2	2	45	24	2	12	Yes	Yes	Yes	I don't Know	I don't Know	Yes	Yes	No	Yes	Yes	Yes	1	Yes	Yes	Yes	1	1	1	2	2	1	1	2	2	1	2	6	7	9	11	2	2	2	1	1	2	1
3	2		2	1	25	No	2	2	45	24	3	12	Yes	Yes	Yes	I don't Know	Yes	No	Yes	No	Yes	Yes	Yes	1	Yes	Yes	Yes	2	2	2	1	4	1	1	1	2	1	2	5	6	8	10	1	2	2	1	2	1	1
4	2		2	1	35	No	2	2	45	2	2	10	Yes	Yes	Yes	I don't Know	Yes	Yes	Yes	No	Yes	Yes	Yes	1	Yes	Yes	Yes	2	2	2	2	5	1	1	2	2	1	2	6	7	9	11	2	2	2	1	2	2	1
2	2		2	1	25	No	2	2	45	3	3	9	Yes	Yes	No	I don't Know	Yes	Yes	Yes	Yes	Yes	Yes	No	0	Yes	No	No	2	2	2	1	4	1	1	1	1	1	2	4	5	7	9	1	2	1	1	2	2	1
2	2		1	1	25	No	2	2	5	6	3	12	Yes	Yes	Yes	I don't Know	Yes	No	Yes	No	Yes	Yes	No	0	Yes	Yes	Yes	1	1	2	1	4	2	1	1	1	1	2	5	6	8	10	1	2	2	1	2	1	1
3	2		1	1	25	No	2	2	45	24	2	15	Yes	Yes	Yes	Yes	Yes	Yes	Yes	No	Yes	Yes	Yes	1	Yes	Yes	Yes	1	1	2	1	4	1	1	2	2	2	2	6	8	10	12	2	2	2	2	2	2	1
	2		2	1	20	Yes	1	2	45	9	1	12	Yes	No	No	No	No	No	Yes	No	Yes	Yes	No	0	Yes	Yes	No	1	1	1	1	4	1	1	1	2	1	2	5	6	8	10	1	1	1	1	1	1	1
3	2		2	1	25	No	2	2	15	24	2	12	Yes	Yes	I don't Know	I don't Know	Yes	Yes	No	No	Yes	Yes	Yes	1	Yes	Yes	Yes	2	2	2	1	5	1	1	2	1	1	2	5	6	8	10	1	2	1	1	2	2	2
4	1	2	1	1	60	No	2	2	0	15	2	15	Yes	Yes	Yes	Yes	Yes	Yes	No	Yes	Yes	Yes	Yes	1	Yes	Yes	Yes	1	1	1	2	3	2	2	2	2	2	2	8	10	12	14	2	2	2	2	2	2	2
4	1	2	1	1	50	No	2	2	45	15	2	15	Yes	Yes	Yes	Yes	Yes	Yes	No	Yes	Yes	Yes	Yes	1	Yes	Yes	Yes	1	1	1	2	3	1	2	2	2	2	2	7	9	11	13	2	2	2	2	2	2	2
3	1	2	1	1	70	No	2	2	30	9	1	9	Yes	Yes	Yes	I don't Know	I don't Know	Yes	No	Yes	Yes	Yes	Yes	0	Yes	Yes	Yes	1	1	2	2	2	1	1	1	1	1	2	4	5	7	9	1	2	2	1	1	2	2
5	1	3	1	1	60	No	2	2	0	15	2	15	Yes	Yes	Yes	Yes	Yes	No	No	Yes	Yes	Yes	Yes	1	Yes	Yes	Yes	2	2	1	2	4	2	2	2	2	2	2	8	10	12	14	2	2	2	2	2	1	2
4	1	3	1	1	30	No	2	2	0	9	1	6	Yes	Yes	Yes	I don't Know	I don't Know	I don't Know	Yes	No	Yes	Yes	Yes	1	Yes	Yes	Yes	2	2	1	2	5	2	1	1	2	1	2	6	7	9	11	2	2	2	1	1	1	1
5	1	2	1	1	60	No	2	2	0	15	2	15	Yes	Yes	Yes	Yes	Yes	Yes	No	Yes	Yes	Yes	No	0	Yes	Yes	No	1	1	2	2	2	2	2	2	2	2	2	8	10	12	14	2	2	2	2	2	2	2
4	1	3	1	1	40	No	1	2	0	15	2	15	Yes	Yes	Yes	Yes	Yes	Yes	No	Yes	Yes	Yes	Yes	1	Yes	Yes	Yes	2	2	1	2	5	2	2	2	2	2	2	8	10	12	14	2	2	2	2	2	2	2
4	1	2	1	1	60	No	2	2	45	9	1	6	Yes	Yes	Yes	I don't Know	I don't Know	I don't Know	No	No	Yes	Yes	Yes	0	Yes	Yes	No	1	1	1	2	4	1	1	1	2	1	2	5	6	8	10	1	2	2	1	1	1	2
4	1	2	1	1	30	No	2	2	0	15	2	15	Yes	Yes	Yes	Yes	Yes	Yes	Yes	No	Yes	Yes	Yes	1	Yes	Yes	Yes	1	1	1	2	2	2	2	2	1	2	2	7	9	11	13	2	2	2	2	2	2	1
2	1	2	1	1	60	No	2	2	45	9	1	6	Yes	Yes	Yes	I don't Know	I don't Know	I don't Know	No	No	Yes	Yes	No	0	Yes	Yes	No	2	2	2	2	4	1	1	1	2	1	2	5	6	8	10	1	2	2	1	1	1	2
5	1	2	1	1	40	No	2	2	0	15	2	15	Yes	Yes	Yes	Yes	Yes	Yes	No	No	Yes	Yes	Yes	1	Yes	Yes	Yes	2	2	1	2	4	2	2	2	2	2	2	8	10	12	14	2	2	2	2	2	2	2
4	1	3	1	1	30	No	2	2	45	9	1	9	Yes	Yes	Yes	I don't Know	I don't Know	I don't Know	No	No	Yes	Yes	Yes	1	Yes	Yes	Yes	2	2	1	2	3	1	1	1	2	1	2	5	6	8	10	1	2	2	1	1	1	2
3	1	2	2	1	60	No	2	2	60	9	1	9	I don;t Know	Yes	Yes	I don't Know	I don't Know	I don't Know	No	Yes	Yes	Yes	Yes	0	Yes	Yes	Yes	2	2	2	2	3	1	1	1	2	1	1	5	6	7	9	1	2	2	1	1	1	2
4	1	3	1	1	60	No	2	2	45	15	2	15	Yes	Yes	Yes	Yes	Yes	Yes	No	No	Yes	Yes	Yes	1	Yes	Yes	Yes	2	2	2	2	4	1	2	2	2	2	2	7	9	11	13	2	2	2	2	2	2	2
4	1	3	1	1	50	No	2	2	45	15	2	15	Yes	Yes	Yes	Yes	Yes	Yes	No	No	Yes	Yes	Yes	1	Yes	Yes	Yes	1	1	1	2	3	1	2	2	2	2	2	7	9	11	13	2	2	2	2	2	2	2
5	1	3	1	1	30	No	2	2	0	9	1	9	Yes	Yes	Yes	I don't Know	I don't Know	I don't Know	No	No	Yes	Yes	Yes	0	Yes	Yes	Yes	2	2	1	2	3	2	1	1	2	1	2	6	7	9	11	2	2	2	1	1	1	2
4	1	2	2	1	40	No	2	2	45	9	1	9	Yes	Yes	Yes	I don't Know	I don't Know	I don't Know	No	No	Yes	Yes	Yes	0	Yes	Yes	No	2	2	1	2	4	1	1	1	2	1	2	5	6	8	10	1	2	2	1	1	1	2
4	1	2	1	1	60	No	2	2	3	15	2	15	Yes	Yes	Yes	Yes	Yes	Yes	No	No	Yes	Yes	Yes	1	Yes	Yes	Yes	3	3	1	2	5	2	2	2	2	2	2	8	10	12	14	2	2	2	2	2	2	2
4	1	3	1	1	50	No	2	2	0	15	2	15	No	Yes	Yes	I don't Know	Yes	I don't Know	No	No	Yes	Yes	No	0	Yes	Yes	No	1	1	1	2	2	2	2	2	2	2	1	8	10	11	13	2	2	2	1	2	1	2
	2		2	1	60	No	2	2	60	9	1	9	Yes	Yes	Yes	I don't Know	I don't Know	I don't Know	No	No	Yes	Yes	No	0	Yes	Yes	Yes	2	2	2	2	4	1	1	1	2	1	2	5	6	8	10	1	2	2	1	1	1	2
4	1	3	1	1	60	No	2	2	0	15	2	15	Yes	Yes	Yes	Yes	Yes	Yes	No	No	Yes	Yes	Yes	1	Yes	Yes	Yes	1	1	2	2	3	2	2	2	2	2	2	8	10	12	14	2	2	2	2	2	2	2
5	1	3	1	1	60	No	2	2	0	15	2	15	I don;t Know	Yes	Yes	Yes	Yes	Yes	No	Yes	Yes	Yes	Yes	1	Yes	Yes	Yes	2	2	2	2	5	2	2	2	2	2	1	8	10	11	13	2	2	2	2	2	2	2
4	1	2	1	1	30	No	2	2	14	9	2	15	Yes	No	Yes	Yes	Yes	Yes	Yes	No	Yes	Yes	Yes	1	Yes	Yes	Yes	2	2	1	2	5	2	1	2	2	2	2	7	9	11	13	2	1	2	2	2	2	1
4	2		1	1	10	No	2	1	5	9	2	9	Yes	No	No	No	No	Yes	No	No	Yes	Yes	Yes	1	Yes	Yes	Yes	2	2	1	1	3	2	1	2	2	1	2	7	8	10	11	2	1	1	1	1	2	2
6	2		1	1	180	No	2	1	14	9	1	9	Yes	No	No	No	No	No	No	No	Yes	Yes	Yes	0	Yes	Yes	Yes	1	1	1	2	4	2	1	1	2	1	2	6	7	9	10	1	1	1	1	1	1	2
5	2		1	1	30	No	2	1	45	9	1	9	Yes	No	No	No	No	Yes	No	No	Yes	Yes	Yes	0	Yes	Yes	Yes	2	2	1	2	4	1	1	1	2	1	2	5	6	8	9	1	1	1	1	1	2	2
6	2		1	1	30	Yes	1	2	45	36	1	24	Yes	No	Yes	No	No	No	Yes	Yes	Yes	Yes	Yes	0	Yes	Yes	Yes	1	1	1	2	3	1	1	1	2	1	2	5	6	8	10	1	1	2	1	1	1	1
7	2		1	1	60	No	2	1	14	36	1	9	Yes	No	Yes	No	No	Yes	No	No	Yes	Yes	Yes	1	Yes	Yes	Yes	2	2	1	2	4	2	1	1	2	1	2	6	7	9	10	1	1	2	1	1	2	2
8	2		1	1	30	No	2	1	14	36	1	9	Yes	No	Yes	No	No	Yes	No	Yes	Yes	Yes	Yes	0	Yes	Yes	Yes	1	1	1	2	3	2	1	1	2	1	2	6	7	9	10	1	1	2	1	1	2	2
4	1	1	1	1	20	No	2	1	14	15	2	15	Yes	No	Yes	Yes	Yes	Yes	No	No	Yes	Yes	Yes	1	Yes	Yes	Yes	2	2	1	1	4	2	2	2	2	2	2	8	10	12	13	2	1	2	2	2	2	2
5	1	1	1	1	15	No	2	2	7	12	2	12	Yes	Yes	Yes	Yes	Yes	Yes	No	No	Yes	Yes	Yes	1	Yes	Yes	Yes	2	2	1	1	5	2	1	2	2	1	2	7	8	10	12	2	2	2	2	2	2	2
3	2		1	1	25	No	2	1	45	12	1	10	Yes	No	No	No	No	Yes	No	No	Yes	Yes	Yes	0	Yes	Yes	Yes	2	2	1	1	5	1	1	1	2	1	2	5	6	8	9	1	1	1	1	1	2	2
4	1	1	1	1	30	No	2	2	14	12	1	12	Yes	No	Yes	Yes	Yes	Yes	No	No	Yes	Yes	Yes	1	Yes	Yes	Yes	2	2	1	2	5	2	1	1	2	1	2	6	7	9	11	2	1	2	2	2	2	2
4	1	1	1	1	30	No	2	2	45	12	1	12	Yes	No	Yes	Yes	Yes	Yes	No	No	Yes	Yes	Yes	1	Yes	Yes	Yes	1	1	1	2	3	1	1	1	2	1	2	5	6	8	10	1	1	2	2	2	2	2
6	1	2	1	1	20	No	2	2	14	15	2	15	Yes	Yes	Yes	Yes	Yes	Yes	No	Yes	Yes	Yes	Yes	1	Yes	Yes	Yes	2	2	1	1	5	2	2	2	2	2	2	8	10	12	14	2	2	2	2	2	2	2
3	2		1	1	30	No	2	2	14	15	2	12	Yes	No	Yes	Yes	Yes	Yes	No	No	Yes	Yes	Yes	1	Yes	Yes	Yes	2	2	1	2	5	2	2	2	1	1	2	7	8	10	12	2	1	2	2	2	2	2
6	1	1	1	1	35	No	2	2	14	15	2	15	Yes	Yes	Yes	Yes	Yes	Yes	No	No	Yes	Yes	No	0	Yes	Yes	Yes	2	2	1	2	4	2	2	2	2	2	2	8	10	12	14	2	2	2	2	2	2	2
2	2		1	1	30	No	2	2	14	15	2	15	Yes	Yes	Yes	Yes	Yes	Yes	No	No	Yes	Yes	Yes	1	Yes	Yes	Yes	2	2	1	2	5	2	2	2	2	2	2	8	10	12	14	2	2	2	2	2	2	2
4	2		1	1	30	No	2	2	45	12	2	12	Yes	Yes	Yes	No	Yes	Yes	No	No	Yes	Yes	Yes	1	Yes	Yes	Yes	2	2	1	2	4	1	1	2	2	1	2	6	7	9	11	2	2	2	1	2	2	2
4	2		1	1	20	No	2	2	45	12	1	9	Yes	Yes	Yes	No	I don't Know	I don't Know	No	Yes	Yes	Yes	No	0	Yes	Yes	Yes	2	2	1	1	3	1	1	1	1	1	2	4	5	7	9	1	2	2	1	1	1	2
8	1	1	1	1	20	No	2	2	45	12	2	12	Yes	Yes	Yes	Yes	Yes	Yes	No	No	Yes	Yes	Yes	1	Yes	Yes	Yes	2	2	1	1	4	1	1	2	2	1	2	6	7	9	11	2	2	2	2	2	2	2
6	2		1	1	30	No	2	2	14	12	1	9	Yes	Yes	Yes	I don't Know	Yes	I don't Know	No	No	Yes	Yes	Yes	1	Yes	Yes	Yes	2	2	1	2	5	2	1	1	2	1	2	6	7	9	11	2	2	2	1	2	1	2
6	2		1	1	30	No	2	2	14	15	2	15	Yes	Yes	Yes	Yes	Yes	Yes	No	No	Yes	Yes	Yes	1	Yes	Yes	Yes	2	2	1	2	5	2	2	2	2	2	2	8	10	12	14	2	2	2	2	2	2	2
6	2		1	1	30	No	2	2	14	15	2	15	Yes	Yes	Yes	Yes	Yes	Yes	No	No	Yes	Yes	Yes	1	Yes	Yes	Yes	2	2	1	2	5	2	2	2	2	2	2	8	10	12	14	2	2	2	2	2	2	2
6	2		1	1	40	No	2	2	14	12	1	9	Yes	Yes	Yes	No	Yes	No	No	No	Yes	Yes	No	0	Yes	Yes	No	1	1	2	2	2	2	1	1	1	1	2	5	6	8	10	1	2	2	1	2	1	2
4	2		1	1	20	No	2	1	45	9	1	9	Yes	I don't Know	Yes	Yes	Yes	Yes	No	Yes	Yes	Yes	Yes	1	Yes	Yes	Yes	1	1	2	1	3	1	1	1	1	1	2	4	5	7	8	1	1	2	2	2	2	2
4	2		1	1	20	No	2	1	45	12	1	12	Yes	Yes	Yes	Yes	Yes	Yes	No	No	Yes	Yes	Yes	1	Yes	Yes	Yes	2	2	2	1	4	1	1	1	2	1	2	5	6	8	9	1	2	2	2	2	2	2
	2		2	1	15	No	2	1	14	15	1	15	Yes	No	Yes	Yes	Yes	Yes	No	Yes	No	Yes	No	0	Yes	Yes	Yes	2	2	2	1	5	2	2	1	1	2	2	6	8	10	11	2	1	2	2	2	2	2
5	2		1	1	30	No	2	2	14	15	1	15	Yes	Yes	Yes	Yes	Yes	No	No	Yes	Yes	Yes	Yes	1	Yes	Yes	Yes	1	1	2	2	4	2	2	1	2	2	2	7	9	11	13	2	2	2	2	2	1	2
4	2		1	1	30	No	2	1	45	24	2	15	Yes	Yes	Yes	Yes	Yes	I don't Know	No	No	Yes	Yes	No	0	Yes	No	No	3	3	2	2	4	1	1	2	2	2	2	6	8	10	11	2	2	2	2	2	1	2
5	2		1	1	20	No	2	2	14	15	2	15	Yes	Yes	Yes	Yes	Yes	Yes	Yes	Yes	Yes	Yes	Yes	1	Yes	Yes	Yes	2	2	2	1	5	2	2	2	2	2	2	8	10	12	14	2	2	2	2	2	2	1
4	2		1	1	25	No	2	2	45	15	2	15	Yes	Yes	Yes	Yes	Yes	Yes	No	Yes	Yes	Yes	Yes	1	Yes	Yes	Yes	3	3	2	1	3	1	2	2	2	2	2	7	9	11	13	2	2	2	2	2	2	2
5	2		1	1	25	No	2	2	14	25	2	15	Yes	Yes	Yes	Yes	Yes	Yes	No	Yes	Yes	Yes	Yes	1	Yes	Yes	Yes	2	2	2	1	5	2	1	2	2	2	2	7	9	11	13	2	2	2	2	2	2	2
4	2		1	1	25	No	2	2	14	12	2	12	Yes	Yes	Yes	Yes	Yes	Yes	No	Yes	Yes	Yes	Yes	1	Yes	Yes	Yes	3	3	2	1	4	2	1	2	2	1	2	7	8	10	12	2	2	2	2	2	2	2
4	2		1	1	20	No	2	2	14	15	2	15	Yes	Yes	Yes	Yes	Yes	Yes	Yes	Yes	Yes	Yes	Yes	1	Yes	Yes	Yes	2	2	2	1	5	2	2	2	2	2	2	8	10	12	14	2	2	2	2	2	2	1
5	2		1	1	30	No	2	2	14	25	2	15	Yes	Yes	Yes	Yes	Yes	Yes	No	Yes	Yes	Yes	Yes	1	Yes	Yes	Yes	3	3	2	2	4	2	1	2	2	2	2	7	9	11	13	2	2	2	2	2	2	2
6	2		1	1	20	No	2	2	45	24	1	12	Yes	Yes	Yes	Yes	Yes	Yes	Yes	Yes	Yes	Yes	Yes	1	Yes	Yes	Yes	2	2	2	1	5	1	1	1	2	1	2	5	6	8	10	1	2	2	2	2	2	1
3	2		1	1	20	No	2	2	45	24	1	24	Yes	Yes	Yes	Yes	Yes	Yes	No	No	Yes	Yes	Yes	0	Yes	Yes	Yes	3	3	2	1	4	1	1	1	2	1	2	5	6	8	10	1	2	2	2	2	2	2
5	2		1	1	15	No	2	2	14	12	2	12	Yes	Yes	Yes	Yes	Yes	Yes	No	Yes	Yes	Yes	Yes	1	Yes	Yes	Yes	3	3	2	1	5	2	1	2	2	1	2	7	8	10	12	2	2	2	2	2	2	2
6	2		2	1	30	No	2	2	15	24	1	12	Yes	Yes	Yes	Yes	Yes	Yes	No	Yes	Yes	Yes	No	0	Yes	Yes	No	2	2	2	2	4	1	1	1	2	1	2	5	6	8	10	1	2	2	2	2	2	2
4	2		1	1	30	No	2	2	14	15	2	15	Yes	Yes	Yes	Yes	Yes	Yes	No	No	Yes	Yes	Yes	1	Yes	Yes	Yes	3	3	2	2	5	2	2	2	2	2	2	8	10	12	14	2	2	2	2	2	2	2
4	2		1	1	20	No	2	2	14	15	2	15	Yes	Yes	Yes	Yes	Yes	Yes	No	Yes	Yes	Yes	Yes	1	Yes	Yes	Yes	3	3	2	1	5	2	2	2	2	2	2	8	10	12	14	2	2	2	2	2	2	2
8	1	2	1	1	20	No	2	2	45	15	2	15	Yes	Yes	Yes	Yes	Yes	No	No	Yes	Yes	Yes	Yes	1	Yes	Yes	Yes	3	3	2	1	5	1	2	2	2	2	2	7	9	11	13	2	2	2	2	2	1	2
5	2		1	1	20	No	2	2	14	15	2	15	Yes	Yes	Yes	Yes	Yes	No	No	No	Yes	Yes	Yes	1	Yes	Yes	Yes	3	3	2	1	4	2	2	2	2	2	2	8	10	12	14	2	2	2	2	2	1	2
5	2		1	1	25	No	2	2	45	12	2	12	Yes	Yes	Yes	Yes	Yes	Yes	No	Yes	Yes	Yes	Yes	1	Yes	Yes	Yes	2	3	2	1	4	1	1	2	2	1	2	6	7	9	11	2	2	2	2	2	2	2
6	2		1	1	25	No	2	1	14	15	2	15	Yes	Yes	I don't Know	Yes	Yes	Yes	No	Yes	Yes	Yes	No	0	Yes	Yes	Yes	3	3	2	1	5	2	2	2	2	2	2	8	10	12	13	2	2	1	2	2	2	2
8	2		1	1	20	No	2	2	14	24	2	24	Yes	Yes	Yes	Yes	Yes	No	No	Yes	Yes	Yes	Yes	1	Yes		Yes	3	3	2	1	4	2	1	2	2	1	2	7	8	10	12	2	2	2	2	2	1	2
5	2		1	1	20	No	2	2	45	24	1	12	Yes	Yes	Yes	Yes	I don't Know	Yes	Yes	Yes	Yes	Yes	Yes	1	Yes	Yes	Yes	3	3	2	1	5	1	1	1	2	1	2	5	6	8	10	1	2	2	2	1	2	1
6	2		1	1	20	No	2	2	14	24	1	12	Yes	Yes	Yes	I don't Know	Yes	Yes	No	Yes	Yes	Yes	Yes	0	Yes	Yes	Yes	2	2	2	1	5	2	1	1	2	1	2	6	7	9	11	2	2	2	1	2	2	2
5	2		1	1	25	No	2	1	45	24	2	24	Yes	Yes	Yes	Yes	Yes	Yes	No	Yes	Yes	Yes	Yes	0	Yes	Yes	Yes	3	3	2	1	4	1	1	2	2	1	2	6	7	9	10	1	2	2	2	2	2	2
6	2		1	1	30	No	2	2	14	12	2	12	Yes	Yes	Yes	I don't Know	Yes	Yes	No	Yes	No	Yes	Yes	0	Yes	Yes	Yes	3	3	2	2	5	2	1	2	2	1	2	7	8	10	12	2	2	2	1	2	2	2
6	1	2	1	1	20	No	2	2	14	15	2	15	Yes	Yes	Yes	Yes	Yes	Yes	No	Yes	Yes	Yes	Yes	1	Yes	Yes	Yes	3	3	2	1	5	2	2	2	2	2	2	8	10	12	14	2	2	2	2	2	2	2
5	2		1	1	20	Yes	2	2	45	9	1	9	Yes	Yes	Yes	Yes	Yes	Yes	Yes	Yes	Yes	No	Yes	1	No	Yes	Yes	2	2	2	1	3	1	1	1	1	1	2	4	5	7	9	1	2	2	2	2	2	1
	2		2	1	20	No	1	2	0	9	1	12	Yes	Yes	Yes	Yes	Yes	Yes	Yes	Yes	Yes	Yes	Yes	0	Yes	Yes	No	2	2	1	1	3	2	1	1	1	1	2	5	6	8	10	1	2	2	2	2	2	1
5	2		1	1	20	Yes	1	2	45	9	1	9	Yes	Yes	Yes	Yes	Yes	Yes	Yes	Yes	Yes	Yes	Yes	0	Yes	Yes	Yes	2	2	2	1	5	1	1	1	1	1	2	4	5	7	9	1	2	2	2	2	2	1
5	2		1	1	30	Yes	1	2	45	4	1	9	Yes	Yes	Yes	Yes	Yes	Yes	Yes	Yes	Yes	Yes	Yes	1	Yes		Yes	2	2	2	2	3	1	1	1	1	1	2	4	5	7	9	1	2	2	2	2	2	1
6	2		1	1	40	Yes	1	2	3	24	2	15	Yes	Yes	Yes	Yes	Yes	Yes	Yes	Yes	Yes	No	No	0	Yes	Yes	No	2	2	2	2	4	2	1	2	2	2	2	7	9	11	13	2	2	2	2	2	2	1
6	2		1	1	60	No	1	2	45	24	1	24	Yes	Yes	Yes	Yes	Yes	Yes	Yes	Yes	Yes	Yes	Yes	0	Yes	Yes	Yes	1	1	2	2	3	1	1	1	1	1	2	4	5	7	9	1	2	2	2	2	2	1
4	2		1	1	50	No	2	2	45	24	2	16	Yes	Yes	Yes	Yes	Yes	Yes	Yes	Yes	Yes	Yes	Yes	1	Yes	Yes	Yes	2	2	1	2	3	1	1	2	2	1	2	6	7	9	11	2	2	2	2	2	2	1
4	2		1	1	34	Yes	1	2	45	24	2	16	Yes	Yes	Yes	Yes	Yes	Yes	Yes	Yes	Yes	Yes	Yes	1	Yes	Yes	Yes	2	2	2	2	4	1	1	2	2	1	2	6	7	9	11	2	2	2	2	2	2	1
6	2		1	1	50	Yes	1	2	45	24	1	15	Yes	Yes	Yes	Yes	Yes	Yes	Yes	Yes	Yes	Yes	Yes	1	Yes	Yes	Yes	2	2	2	2	3	1	1	1	2	2	2	5	7	9	11	2	2	2	2	2	2	1
5	2		1	1	50	Yes	1	2	4	24	2	18	Yes	Yes	Yes	Yes	Yes	Yes	Yes	Yes	Yes	Yes	Yes	1	Yes	Yes	Yes	1	1	2	2	2	2	1	2	1	1	2	6	7	9	11	2	2	2	2	2	2	1
4	2		1	1	20	No	2	2	14	24	1	12	Yes	No	Yes	I don't Know	Yes	Yes	No	Yes	Yes	Yes	Yes	1	Yes	Yes	Yes	2	2	1	1	4	2	1	1	2	1	2	6	7	9	11	2	1	2	1	2	2	2
3	2		1	1	20	No	2	2	45	24	1	12	Yes	I don't Know	Yes	I don't Know	Yes	Yes	No	No	Yes	Yes	Yes	1	Yes	Yes	Yes	1	1	2	1	3	1	1	1	2	1	2	5	6	8	10	1	1	2	1	2	2	2
4	2		1	1	20	No	1	2	45	24	2	20	Yes	I don't Know	Yes	I don't Know	Yes	Yes	Yes	Yes	Yes	Yes	Yes	1	Yes	Yes	Yes	2	2	1	1	3	1	1	2	2	1	2	6	7	9	11	2	1	2	1	2	2	1
3	2		1	1	20	No	2	2	7	24	2	8	Yes	Yes	Yes	Yes	Yes	Yes	No	Yes	Yes	Yes	Yes	1	Yes	Yes	Yes	1	1	2	1	4	2	1	2	2	1	2	7	8	10	12	2	2	2	2	2	2	2
4	2		1	1	20	No	2	2	14	24	1	9	Yes	Yes	Yes	Yes	Yes	Yes	Yes	Yes	Yes	Yes	Yes	1	Yes	Yes	Yes	2	2	1	1	3	2	1	1	2	1	2	6	7	9	11	2	2	2	2	2	2	1
4	1	1	1	1	35	No	2	2	45	18	2	15	Yes	Yes	Yes	Yes	Yes	Yes	No	Yes	Yes	Yes	Yes	1	Yes	Yes	Yes	2	2	2	2	3	1	1	2	2	2	2	6	8	10	12	2	2	2	2	2	2	2
4	1	2	1	1	35	No	2	2	0	9	1	15	Yes	Yes	Yes	Yes	Yes	Yes	Yes	Yes	Yes	Yes	Yes	0	Yes	Yes	Yes	2	2	2	2	4	2	1	1	2	2	2	6	8	10	12	2	2	2	2	2	2	1
4	1	1	1	1	25	No	2	2	45	15	2	15	Yes	Yes	Yes	Yes	Yes	Yes	Yes	Yes	Yes	Yes	Yes	1	Yes	Yes	Yes	1	1	2	1	3	1	2	2	2	2	2	7	9	11	13	2	2	2	2	2	2	1
4	1	5	1	1	35	No	2	2	45	16	2	15	Yes	Yes	Yes	Yes	Yes	Yes	Yes	No	Yes	Yes	Yes	1	Yes	Yes	Yes	1	1	2	2	3	1	1	2	2	2	2	6	8	10	12	2	2	2	2	2	2	1
4	1	1	1	1	25	Yes	2	2	45	15	2	15	Yes	Yes	Yes	Yes	Yes	Yes	No	Yes	Yes	Yes	Yes	1	Yes	Yes	Yes	2	2	2	1	5	1	2	2	2	2	2	7	9	11	13	2	2	2	2	2	2	2
4	1	1	1	1	25	No	2	2	45	15	1	12	Yes	Yes	Yes	Yes	Yes	Yes	Yes	No	Yes	Yes	Yes	0	Yes	Yes	Yes	2	2	2	1	3	1	2	1	2	1	2	6	7	9	11	2	2	2	2	2	2	1
4	1	1	1	1	25	No	2	2	45	15	2	16	Yes	Yes	Yes	Yes	Yes	Yes	Yes	No	Yes	Yes	Yes	1	Yes	Yes	Yes	2	2	2	1	4	1	2	2	2	1	2	7	8	10	12	2	2	2	2	2	2	1
4	1	1	1	1	25	No	2	2	45	15	2	16	Yes	Yes	Yes	Yes	Yes	Yes	Yes	No	Yes	Yes	Yes	0	Yes	Yes	Yes	2	2	2	1	5	1	2	2	2	1	2	7	8	10	12	2	2	2	2	2	2	1
5	1	1	1	1	25	No	2	2	45	15	1	12	Yes	Yes	Yes	Yes	Yes	Yes	Yes	No	Yes	Yes	Yes	0	Yes	Yes	Yes	2	2	2	1	4	1	2	1	2	1	2	6	7	9	11	2	2	2	2	2	2	1
4	1	1	1	1	25	No	2	2	45	16	2	15	Yes	Yes	Yes	Yes	Yes	Yes	Yes	No	Yes	No	Yes	1	Yes	Yes	Yes	2	2	1	1	5	1	1	2	2	2	2	6	8	10	12	2	2	2	2	2	2	1
4	1	1	1	1	30	Yes	2	1	45	15	2	15	Yes	Yes	Yes	Yes	Yes	Yes	Yes	No	Yes	Yes	Yes	1	Yes	Yes	Yes	2	2	2	2	3	1	2	2	2	2	2	7	9	11	12	2	2	2	2	2	2	1
4	1	1	1	1	30	Yes	2	1	45	15	2	15	Yes	Yes	Yes	Yes	Yes	Yes	Yes	No	Yes	Yes	Yes	1	Yes	Yes	Yes	2	2	2	2	5	1	2	2	2	2	2	7	9	11	12	2	2	2	2	2	2	1
4	1	1	1	1	45	No	2	2	45	16	2	15	Yes	Yes	Yes	Yes	Yes	Yes	Yes	No	Yes	Yes	Yes	1	Yes	Yes	Yes	2	2	2	2	4	1	1	2	2	2	2	6	8	10	12	2	2	2	2	2	2	1
5	1	1	1	1	45	No	2	2	45	15	2	15	Yes	Yes	Yes	Yes	Yes	Yes	Yes	No	Yes	Yes	Yes	0	Yes	Yes	Yes	1	1	2	2	5	1	2	2	2	2	2	7	9	11	13	2	2	2	2	2	2	1
4	1	1	1	1	25	No	2	2	45	16	2	15	Yes	Yes	Yes	Yes	Yes	Yes	Yes	No	Yes	Yes	Yes	1	Yes	Yes	Yes	2	2	2	1	5	1	1	2	2	2	2	6	8	10	12	2	2	2	2	2	2	1
5	1	1	1	1	25	No	2	2	45	15	9	16	Yes	Yes	Yes	Yes	Yes	Yes	No	No	Yes	Yes	Yes	1	Yes	Yes	Yes	2	2	2	1	4	1	2	1	2	1	2	6	7	9	11	2	2	2	2	2	2	2
5	1	1	1	1	25	No	2	2	0	15	2	15	Yes	Yes	Yes	Yes	Yes	Yes	No	No	Yes	Yes	Yes	1	Yes	Yes	Yes	2	2	2	1	4	2	2	2	2	2	2	8	10	12	14	2	2	2	2	2	2	2
4	1	1	1	1	25	No	2	2	45	15	2	15	Yes	Yes	Yes	Yes	Yes	Yes	No	No	Yes	Yes	Yes	1	Yes	Yes	Yes	2	2	2	1	4	1	2	2	2	2	2	7	9	11	13	2	2	2	2	2	2	2
4	1	1	1	1	25	No	2	2	40	16	2	12	Yes	Yes	Yes	Yes	Yes	Yes	Yes	No	Yes	Yes	No	0	Yes	Yes	Yes	2	2	2	1	4	1	1	2	2	1	2	6	7	9	11	2	2	2	2	2	2	1
4	1	1	1	1	30	Yes	1	2	45	16	2	15	Yes	Yes	Yes	Yes	Yes	Yes	Yes	No	Yes	Yes	Yes	1	Yes	Yes	Yes	2	2	2	2	4	1	1	2	2	2	2	6	8	10	12	2	2	2	2	2	2	1
3	2		1	1	20	No	2	2	2	24	1	12	Yes	Yes	Yes	Yes	Yes	Yes	Yes	Yes	Yes	Yes	Yes	1	Yes	Yes	Yes	2	2	1	1	3	2	1	1	2	1	2	6	7	9	11	2	2	2	2	2	2	1
4	2		1	1	20	No	2	2	45	24	1	22	Yes	Yes	Yes	Yes	Yes	Yes	Yes	Yes	Yes	Yes	Yes	1	Yes	Yes	Yes	2	2	1	1	5	1	1	1	2	1	2	5	6	8	10	1	2	2	2	2	2	1
3	2		1	1	20	No	2	1	45	24	1	12	Yes	Yes	Yes	Yes	Yes	Yes	Yes	Yes	Yes	Yes	Yes	1	Yes	Yes	Yes	2	2	1	1	4	1	1	1	2	1	2	5	6	8	9	1	2	2	2	2	2	1
4	2		1	1	30	No	2	2	45	12	2	12	Yes	Yes	Yes	Yes	Yes	Yes	Yes	Yes	Yes	Yes	Yes	1	Yes	Yes	Yes	2	2	1	2	3	1	1	2	2	1	2	6	7	9	11	2	2	2	2	2	2	1
4	2		1	1	30	No	2	2	45	12	1	12	Yes	Yes	Yes	Yes	Yes	Yes	Yes	Yes	Yes	Yes	Yes	1	Yes	Yes	Yes	1	1	1	2	4	1	1	1	2	1	2	5	6	8	10	1	2	2	2	2	2	1
4	2		1	1	40	No	2	2	0	12	1	12	Yes	Yes	Yes	Yes	Yes	Yes	Yes	Yes	Yes	Yes	Yes	1	Yes	Yes	Yes	2	2	2	2	4	2	1	1	2	1	2	6	7	9	11	2	2	2	2	2	2	1
4	2		1	1	30	No	2	2	30	24	1	12	Yes	Yes	Yes	Yes	Yes	Yes	Yes	Yes	Yes	Yes	Yes	1	Yes	Yes	Yes	1	1	1	2	4	1	1	1	2	1	2	5	6	8	10	1	2	2	2	2	2	1
4	2		1	1	30	No	2	2	45	24	1	12	Yes	Yes	Yes	Yes	Yes	Yes	Yes	Yes	Yes	Yes	Yes	1	Yes	Yes	Yes	2	2	2	2	3	1	1	1	2	1	2	5	6	8	10	1	2	2	2	2	2	1
5	2		1	1	20	No	2	1	45	24	2	12	Yes	Yes	Yes	Yes	Yes	Yes	Yes	Yes	Yes	Yes	Yes	1	Yes	Yes	Yes	2	2	2	1	4	1	1	2	2	1	2	6	7	9	10	1	2	2	2	2	2	1
5	2		1	1	90	No	2	2	7	15	1	15	Yes	No	Yes	No	Yes	Yes	No	No	Yes	No	Yes	1	Yes	Yes	Yes	1	1	1	2	3	2	2	1	2	2	2	7	9	11	13	2	1	2	1	2	2	2
5	2		1	2	30	No	2	2	14	15	1	13	Yes	No	Yes	No	No	I don't Know	No	No	Yes	Yes	No	0	Yes	Yes	Yes	2	2	1	2	4	2	2	1	2	1	2	7	8	10	12	2	1	2	1	1	1	2
4	1	1	1	1	35	No	2	2	13	15	1	10	Yes	Yes	Yes	Yes	Yes	Yes	No	No	Yes	Yes	Yes	1	Yes	Yes	Yes	2	2	1	2	3	2	2	1	2	1	2	7	8	10	12	2	2	2	2	2	2	2
3	2		1	1	20	No	2	2	15	24	2	11	Yes	Yes	Yes	Yes	Yes	Yes	No	Yes	Yes	Yes	Yes	1	Yes	Yes	Yes	2	2	1	1	4	1	1	2	2	1	2	6	7	9	11	2	2	2	2	2	2	2
2	2		1	2	30	Yes	1	2	10	15	2	10	Yes	Yes	Yes	I don't Know	No	I don't Know	No	Yes	Yes	Yes	No	0	Yes	Yes	No	2	2	1	2	4	2	2	2	2	1	2	8	9	11	13	2	2	2	1	1	1	2
6	1	1	1	1	40	No	2	2	7	15	2	15	Yes	Yes	Yes	Yes	Yes	Yes	No	No	Yes	Yes	Yes	1	Yes	Yes	Yes	1	1	1	2	3	2	2	2	2	2	2	8	10	12	14	2	2	2	2	2	2	2
4	2		1	1	60	Yes	1	2	14	15	1	12	Yes	Yes	Yes	No	I don't Know	Yes	No	No	Yes	Yes	Yes	0	Yes	Yes	Yes	2	2	1	2	2	2	2	1	2	1	2	7	8	10	12	2	2	2	1	1	2	2
4	2		1	2	60	Yes	1	2	9	13	1	10	Yes	Yes	Yes	I don't Know	I don't Know	Yes	No	No	Yes	Yes	Yes	0	Yes	Yes	Yes	1	1	1	2	2	2	1	1	2	1	2	6	7	9	11	2	2	2	1	1	2	2
3	2		1	1	25	Yes	1	2	3	15	2	15	Yes	Yes	Yes	Yes	Yes	Yes	No	No	Yes	Yes	Yes	1	Yes	Yes	Yes	2	2	1	1	4	2	2	2	2	2	2	8	10	12	14	2	2	2	2	2	2	2
4	2		1	2	20	Yes	1	2	13	15	1	14	Yes	Yes	Yes	Yes	Yes	Yes	No	No	Yes	Yes	Yes	1	Yes	Yes	Yes	2	2	1	1	3	2	2	1	2	1	2	7	8	10	12	2	2	2	2	2	2	2
4	2		1	2	30	No	2	2	7	15	2	15	Yes	Yes	Yes	Yes	Yes	Yes	No	No	Yes	Yes	Yes	1	Yes	Yes	Yes	1	1	1	2	3	2	2	2	2	2	2	8	10	12	14	2	2	2	2	2	2	2
5	2		1	2	25	No	2	2	7	24	1	18	Yes	Yes	Yes	I don't Know	I don't Know	Yes	No	Yes	Yes	Yes	Yes	0	Yes	Yes	Yes	2	2	1	1	3	2	1	1	2	1	2	6	7	9	11	2	2	2	1	1	2	2
5	2		1	1	25	No	2	2	12	14	1	12	Yes	Yes	Yes	I don't Know	I don't Know	Yes	No	No	Yes	Yes	No	0	Yes	Yes	Yes	3	3	1	1	4	2	1	1	2	1	2	6	7	9	11	2	2	2	1	1	2	2
5	2		1	1	25	No	2	2	4	15	1	13	Yes	Yes	Yes	No	No	Yes	No	No	Yes	Yes	Yes	0	Yes	Yes	Yes	1	1	1	1	2	2	2	1	2	1	2	7	8	10	12	2	2	2	1	1	2	2
2	2		1	1	30	No	2	2	7	13	2	15	Yes	Yes	Yes	Yes	Yes	Yes	No	No	Yes	Yes	Yes	1	Yes	Yes	Yes	2	2	1	2	3	2	1	2	2	2	2	7	9	11	13	2	2	2	2	2	2	2
5	2		1	1	30	No	2	2	11	30	2	12	Yes	Yes	Yes	Yes	Yes	Yes	No	No	Yes	Yes	Yes	1	Yes	Yes	Yes	1	1	2	2	3	2	1	2	1	1	2	6	7	9	11	2	2	2	2	2	2	2
4	2		1	2	25	No	2	2	45	10	1	13	Yes	Yes	Yes	I don't Know	I don't Know	Yes	No	No	Yes	Yes	No	0	Yes	Yes	Yes	1	1	2	1	3	1	1	1	2	1	2	5	6	8	10	1	2	2	1	1	2	2
4	2		1	1	35	No	2	2	13	12	1	13	Yes	Yes	Yes	I don't Know	I don't Know	Yes	No	No	Yes	Yes	No	0	Yes	Yes	Yes	2	1	2	2	3	2	1	1	2	1	2	6	7	9	11	2	2	2	1	1	2	2
3	2		1	1	20	Yes	1	2	3	13	1	14	Yes	Yes	Yes	I don't Know	I don't Know	Yes	No	No	Yes	Yes	No	0	Yes	Yes	Yes	2	2	1	1	2	2	1	1	2	1	2	6	7	9	11	2	2	2	1	1	2	2
3	2		1	1	20	No	2	2	5	13	2	13	Yes	Yes	Yes	Yes	Yes	Yes	No	No	Yes	No	Yes	1	Yes	Yes	Yes	2	2	2	1	4	2	1	2	2	1	2	7	8	10	12	2	2	2	2	2	2	2
4	2		1	1	25	No	2	2	4	15	2	13	Yes	Yes	Yes	Yes	Yes	Yes	No	No	Yes	Yes	Yes	1	Yes	Yes	Yes	1	1	1	1	3	2	2	2	2	1	2	8	9	11	13	2	2	2	2	2	2	2
3	2		1	2	25	No	2	2	7	18	2	13	Yes	Yes	Yes	Yes	Yes	Yes	No	No	Yes	Yes	Yes	1	Yes	Yes	Yes	1	1	1	1	3	2	1	2	1	1	2	6	7	9	11	2	2	2	2	2	2	2
4	2		1	1	30	No	2	2	12	15	2	14	Yes	Yes	Yes	Yes	Yes	Yes	No	No	Yes	Yes	Yes	1	Yes	Yes	Yes	2	2	1	2	3	2	2	2	1	1	2	7	8	10	12	2	2	2	2	2	2	2
3	2		1	2	35	Yes	1	2	8	12	1	14	Yes	Yes	Yes	I don't Know	I don't Know	Yes	No	No	Yes	Yes	Yes	0	Yes	Yes	Yes	2	2	2	2	4	2	1	1	1	1	2	5	6	8	10	1	2	2	1	1	2	2
3	2		1	2	20	No	2	2	10	17	2	15	Yes	Yes	Yes	Yes	Yes	Yes	No	No	Yes	Yes	Yes	1	Yes	Yes	Yes	1	1	2	1	3	2	1	2	2	2	2	7	9	11	13	2	2	2	2	2	2	2
6	2		1	2	30	Yes	1	2	11	9	1	13	Yes	Yes	Yes	I don't Know	I don't Know	Yes	No	No	Yes	Yes	Yes	0	Yes	Yes	No	2	2	2	2	4	2	1	1	1	1	2	5	6	8	10	1	2	2	1	1	2	2
	2		1	2	30	Yes	1	2	10	10	1	14	Yes	Yes	Yes	I don't Know	I don't Know	Yes	No	No	Yes	Yes	Yes	0	Yes	Yes	Yes	1	1	2	2	3	2	1	1	2	1	2	6	7	9	11	2	2	2	1	1	2	2
4	2		1	1	30	Yes	2	2	12	15	1	14	Yes	Yes	Yes	Yes	Yes	Yes	No	No	Yes	Yes	Yes	1	Yes	Yes	Yes	2	2	2	2	4	2	2	1	2	1	2	7	8	10	12	2	2	2	2	2	2	2
4	2		1	1	35	No	2	2	10	24	2	15	Yes	Yes	Yes	Yes	Yes	Yes	No	No	Yes	Yes	Yes	1	Yes	Yes	Yes	1	1	2	2	3	2	1	2	2	2	2	7	9	11	13	2	2	2	2	2	2	2
5	2		1	1	30	No	2	2	3	15	1	12	Yes	Yes	Yes	Yes	Yes	Yes	No	No	Yes	Yes	Yes	1	Yes	Yes	Yes	2	2	2	2	4	2	2	1	2	1	2	7	8	10	12	2	2	2	2	2	2	2
5	2		1	1	35	No	2	2	7	15	2	15	Yes	Yes	Yes	Yes	Yes	Yes	No	No	Yes	No	Yes	1	Yes	Yes	Yes	2	1	2	2	2	2	2	2	2	2	2	8	10	12	14	2	2	2	2	2	2	2
5	2		1	1	20	No	2	2	3	24	2	15	Yes	Yes	Yes	Yes	Yes	Yes	No	No	Yes	Yes	Yes	1	Yes	Yes	Yes	3	3	1	1	5	2	1	2	2	2	2	7	9	11	13	2	2	2	2	2	2	2
4	2		1	1	40	No	2	2	14	24	2	15	Yes	Yes	Yes	Yes	Yes	Yes	No	No	Yes	Yes	Yes	1	Yes	Yes	Yes	2	2	1	2	3	2	1	2	2	2	2	7	9	11	13	2	2	2	2	2	2	2
5	2		1	2	15	Yes	1	2	7	15	1	24	Yes	Yes	Yes	I don't Know	Yes	Yes	No	No	Yes	Yes	Yes	0	Yes	Yes	Yes	2	1	2	1	3	2	2	1	2	1	2	7	8	10	12	2	2	2	1	2	2	2
5	1	2	1	1	35	Yes	1	2	8	15	1	26	Yes	Yes	Yes	I don't Know	I don't Know	Yes	No	No	Yes	Yes	Yes	0	Yes	Yes	Yes	2	2	2	2	3	2	2	1	2	1	2	7	8	10	12	2	2	2	1	1	2	2
4	2		1	2	35	Yes	1	2	5	12	1	26	I don;t Know	I don't Know	Yes	Yes	Yes	Yes	No	No	Yes	Yes	Yes	1	Yes	Yes	Yes	2	2	2	2	3	2	1	1	2	1	1	6	7	8	10	1	1	2	2	2	2	2
4	2		1	1	25	No	2	2	8	9	1	24	Yes	Yes	Yes	Yes	Yes	Yes	No	No	Yes	Yes	Yes	0	Yes	Yes	No	2	2	2	1	4	2	1	1	2	1	2	6	7	9	11	2	2	2	2	2	2	2
5	2		1	1	25	No	2	2	3	24	2	15	Yes	Yes	Yes	I don't Know	I don't Know	Yes	No	No	Yes	Yes	Yes	1	Yes	Yes	Yes	1	1	1	1	2	2	1	2	2	2	2	7	9	11	13	2	2	2	1	1	2	2
5	2		1	1	30	No	2	2	4	15	2	15	Yes	Yes	Yes	I don't Know	I don't Know	Yes	No	No	Yes	Yes	Yes	1	Yes	Yes	Yes	2	1	2	2	3	2	2	2	2	2	2	8	10	12	14	2	2	2	1	1	2	2
5	2		1	1	25	No	2	2	4	15	1	12	Yes	Yes	Yes	I don't Know	Yes	Yes	No	No	Yes	No	Yes	0	Yes	Yes	No	1	1	1	1	3	2	2	1	2	1	2	7	8	10	12	2	2	2	1	2	2	2
4	2		1	1	30	No	2	2	45	2	2	12	Yes	Yes	Yes	Yes	Yes	Yes	Yes	Yes	Yes	Yes	Yes	1	Yes	Yes	Yes	1	1	2	2	3	1	1	2	1	1	2	5	6	8	10	1	2	2	2	2	2	1
4	2		1	1	30	No	2	2	45	2	2	12	Yes	Yes	Yes	Yes	Yes	Yes	Yes	Yes	Yes	Yes	Yes	1	Yes	Yes	Yes	1	1	2	2	3	1	1	2	1	1	2	5	6	8	10	1	2	2	2	2	2	1
4	2		1	1	20	No	2	2	45	1	2	12	Yes	Yes	Yes	Yes	Yes	Yes	Yes	Yes	Yes	Yes	Yes	1	Yes	Yes	Yes	2	2	2	1	5	1	1	2	1	1	2	5	6	8	10	1	2	2	2	2	2	1
4	2		1	1	30	No	2	2	40	1	2	10	Yes	I don't Know	Yes	Yes	Yes	Yes	Yes	Yes	Yes	Yes	Yes	1	Yes	Yes	Yes	2	2	1	2	3	1	1	2	1	1	2	5	6	8	10	1	1	2	2	2	2	1
3	2		1	1	30	No	2	2	40	1	2	12	Yes	Yes	Yes	Yes	Yes	Yes	Yes	Yes	Yes	Yes	Yes	1	Yes	Yes	Yes	1	1	2	2	5	1	1	2	1	1	2	5	6	8	10	1	2	2	2	2	2	1
4	2		1	1	20	No	2	2	40	12	2	10	Yes	No	Yes	Yes	Yes	Yes	Yes	Yes	Yes	No	Yes	0	Yes	Yes	Yes	2	2	2	1	3	1	1	2	1	1	2	5	6	8	10	1	1	2	2	2	2	1
4	2		1	1	30	No	2	2	45	12	2	12	Yes	Yes	Yes	Yes	Yes	Yes	Yes	Yes	Yes	Yes	Yes	1	Yes	Yes	Yes	1	1	2	2	3	1	1	2	1	1	2	5	6	8	10	1	2	2	2	2	2	1
4	2		1	1	20	No	2	2	40	12	2	12	Yes	Yes	Yes	Yes	Yes	Yes	Yes	Yes	Yes	Yes	Yes	0	Yes	Yes	Yes	2	2	2	1	3	1	1	2	1	1	2	5	6	8	10	1	2	2	2	2	2	1
4	2		1	1	30	No	2	2	45	14	2	14	Yes	Yes	Yes	Yes	Yes	Yes	Yes	Yes	Yes	Yes	Yes	1	Yes	Yes	Yes	2	2	1	2	3	1	1	2	1	1	2	5	6	8	10	1	2	2	2	2	2	1
3	2		1	1	30	No	2	2	45	12	2	12	Yes	Yes	Yes	Yes	Yes	Yes	Yes	Yes	Yes	Yes	No	0	Yes	Yes	Yes	1	1	2	2	3	1	1	2	1	1	2	5	6	8	10	1	2	2	2	2	2	1
4	2		1	1	30	No	2	2	7	12	2	12	Yes	I don't Know	Yes	Yes	Yes	Yes	Yes	Yes	Yes	Yes	No	0	Yes	Yes	Yes	1	1	2	2	5	2	1	2	1	1	2	6	7	9	11	2	1	2	2	2	2	1
4	2		1	1	30	No	2	2	45	12	2	12	Yes	Yes	Yes	Yes	Yes	Yes	Yes	Yes	Yes	Yes	No	0	Yes	Yes	Yes	2	2	2	2	3	1	1	2	1	1	2	5	6	8	10	1	2	2	2	2	2	1
4	2		1	1	30	No	2	2	7	12	2	10	Yes	Yes	Yes	Yes	Yes	Yes	Yes	Yes	Yes	Yes	No	0	Yes	Yes	Yes	1	1	2	2	4	2	1	2	2	1	2	7	8	10	12	2	2	2	2	2	2	1
4	2		1	1	60	No	2	2	7	5	2	12	Yes	Yes	Yes	Yes	Yes	Yes	Yes	Yes	Yes	Yes	Yes	1	Yes	Yes	Yes	2	1	2	2	3	2	1	2	1	1	2	6	7	9	11	2	2	2	2	2	2	1
3	2		1	1	30	No	2	2	45	12	2	12	Yes	Yes	Yes	Yes	Yes	Yes	Yes	Yes	Yes	Yes	Yes	1	Yes	Yes	Yes	2	2	2	2	3	1	1	2	1	1	2	5	6	8	10	1	2	2	2	2	2	1
4	2		1	1	30	No	2	2	6	10	2	10	Yes	Yes	Yes	Yes	Yes	Yes	Yes	Yes	Yes	Yes	Yes	1	Yes	Yes	Yes	2	2	2	2	3	2	1	2	1	1	2	6	7	9	11	2	2	2	2	2	2	1
4	2		1	1	30	No	2	2	5	5	2	10	Yes	No	Yes	Yes	Yes	Yes	Yes	Yes	Yes	Yes	Yes	1	Yes	Yes	Yes	2	2	2	2	4	2	1	2	1	1	2	6	7	9	11	2	1	2	2	2	2	1
4	2		1	1	30	No	2	2	40	12	2	10	Yes	No	Yes	Yes	Yes	Yes	Yes	Yes	Yes	Yes	Yes	1	Yes	Yes	Yes	1	1	2	2	2	1	1	2	1	1	2	5	6	8	10	1	1	2	2	2	2	1
3	2		1	1	20	No	2	2	45	24	2	10	Yes	Yes	Yes	Yes	Yes	Yes	Yes	Yes	Yes	Yes	Yes	1	Yes	Yes	Yes	1	1	2	1	3	1	1	2	1	1	2	5	6	8	10	1	2	2	2	2	2	1
4	2		1	1	30	No	2	2	45	24	2	10	Yes	Yes	Yes	Yes	Yes	Yes	Yes	Yes	Yes	Yes	Yes	1	Yes	Yes	Yes	2	2	2	2	2	1	1	2	1	1	2	5	6	8	10	1	2	2	2	2	2	1
4	2		1	1	30	No	2	1	40	12	2	12	Yes	Yes	Yes	Yes	Yes	Yes	Yes	Yes	Yes	Yes	Yes	1	Yes	Yes	Yes	1	1	2	2	3	1	1	2	1	1	2	5	6	8	9	1	2	2	2	2	2	1
3	2		1	1	30	No	2	2	45	24	2	12	Yes	Yes	Yes	Yes	Yes	Yes	Yes	Yes	Yes	Yes	Yes	1	Yes	Yes	Yes	2	2	2	2	3	1	1	2	1	1	2	5	6	8	10	1	2	2	2	2	2	1
2	2		1	1	30	No	2	2	40	24	2	9	Yes	Yes	Yes	Yes	Yes	Yes	Yes	Yes	Yes	Yes	Yes	0	Yes	Yes	Yes	2	2	2	2	3	1	1	2	1	1	2	5	6	8	10	1	2	2	2	2	2	1
4	2		1	1	30	No	2	2	40	12	2	10	Yes	Yes	Yes	Yes	Yes	Yes	Yes	Yes	Yes	No	Yes	1	Yes	Yes	Yes	1	1	2	2	3	1	1	2	1	1	2	5	6	8	10	1	2	2	2	2	2	1
4	2		1	1	30	No	2	2	12	12	2	10	Yes	Yes	Yes	Yes	Yes	Yes	Yes	Yes	Yes	Yes	Yes	0	Yes	Yes	Yes	2	2	2	2	5	2	1	2	1	1	2	6	7	9	11	2	2	2	2	2	2	1
	2		2	1	30	Yes	1	2	40	12	2	12	Yes	Yes	Yes	Yes	Yes	Yes	Yes	Yes	Yes	No	Yes	0	Yes	Yes	Yes	1	1	2	2	3	1	1	2	1	1	2	5	6	8	10	1	2	2	2	2	2	1
4	2		1	1	30	No	2	2	40	24	2	10	Yes	Yes	Yes	Yes	Yes	Yes	Yes	Yes	Yes	Yes	Yes	1	Yes	Yes	Yes	2	1	2	2	5	1	1	2	1	1	2	5	6	8	10	1	2	2	2	2	2	1
4	2		1	1	30	No	2	2	45	24	2	14	Yes	Yes	Yes	Yes	Yes	Yes	Yes	Yes	Yes	Yes	Yes	1	Yes	Yes	Yes	2	2	2	2	2	1	1	2	1	1	2	5	6	8	10	1	2	2	2	2	2	1
4	2		1	1	30	No	2	2	7	16	2	16	Yes	Yes	Yes	Yes	Yes	Yes	Yes	Yes	Yes	Yes	Yes	0	Yes	Yes	Yes	1	1	2	2	2	2	1	2	1	1	2	6	7	9	11	2	2	2	2	2	2	1
4	2		1	1	30	No	2	2	40	12	2	12	Yes	Yes	Yes	Yes	Yes	Yes	Yes	Yes	Yes	Yes	Yes	0	Yes	Yes	Yes	2	2	2	2	3	1	1	2	1	1	2	5	6	8	10	1	2	2	2	2	2	1
4	2		1	1	20	No	2	2	40	12	2	12	Yes	Yes	Yes	Yes	Yes	Yes	Yes	Yes	Yes	Yes	Yes	1	Yes	Yes	Yes	2	2	2	1	3	1	1	2	1	1	2	5	6	8	10	1	2	2	2	2	2	1
4	2		1	1	20	No	2	2	40	24	2	12	Yes	Yes	Yes	Yes	Yes	Yes	Yes	Yes	Yes	Yes	Yes	1	Yes	Yes	Yes	1	1	2	1	2	1	1	2	1	1	2	5	6	8	10	1	2	2	2	2	2	1
4	2		1	1	20	No	2	2	7	12	2	10	Yes	Yes	Yes	Yes	Yes	Yes	Yes	Yes	Yes	Yes	Yes	1	Yes	Yes	Yes	2	2	2	1	3	2	1	2	1	1	2	6	7	9	11	2	2	2	2	2	2	1
4	2		1	1	20	No	2	2	40	12	2	12	Yes	Yes	Yes	Yes	Yes	Yes	Yes	Yes	Yes	Yes	Yes	1	Yes	Yes	Yes	2	2	2	1	3	1	1	2	1	1	2	5	6	8	10	1	2	2	2	2	2	1
1	2		2	1	20	No	2	1	45	12	1	12	Yes	Yes	I don't Know	I don't Know	I don't Know	I don't Know	No	No	Yes	Yes	Yes	0	Yes	Yes	No	1	1	1	1	3	1	1	1	2	1	2	5	6	8	9	1	2	1	1	1	1	2
2	2		1	1	30	Yes	1	2	45	9	1	12	Yes	Yes	Yes	I don't Know	I don't Know	Yes	Yes	Yes	Yes	Yes	Yes	0	Yes	No	No	2	2	2	2	4	1	1	1	2	1	2	5	6	8	10	1	2	2	1	1	2	1
2	2		1	1	30	No	2	2	45	9	2	9	Yes	Yes	Yes	I don't Know	I don't Know	Yes	Yes	No	Yes	Yes	Yes	0	Yes	Yes	No	2	2	2	2	5	1	1	2	1	1	2	5	6	8	10	1	2	2	1	1	2	1
	2		2	1	20	Yes	1	2	45	12	1	9	Yes	Yes	Yes	I don't Know	I don't Know	Yes	Yes	Yes	No	No	Yes	0	Yes	No	No	2	2	2	1	5	1	1	1	1	1	2	4	5	7	9	1	2	2	1	1	2	1
3	2		1	1	30	No	2	2	1	9	1	15	Yes	Yes	Yes	Yes	Yes	Yes	Yes	No	Yes	Yes	Yes	1	Yes	Yes	No	2	2	2	2	3	2	1	1	2	2	2	6	8	10	12	2	2	2	2	2	2	1
3	2		1	1	30	No	2	2	45	9	1	12	No	I don't Know	I don't Know	No	I don't Know	Yes	Yes	No	Yes	Yes	Yes	0	Yes	Yes	No	2	2	1	2	4	1	1	1	2	1	1	5	6	7	9	1	1	1	1	1	2	1
2	2		1	1	40	Yes	1	1	45	12	1	12	Yes	No	Yes	I don't Know	I don't Know	Yes	Yes	No	Yes	Yes	Yes	0	Yes	Yes	No	2	2	2	2	3	1	1	1	2	1	2	5	6	8	9	1	1	2	1	1	2	1
2	2		1	1	30	No	2	1	45	12	1	12	No	I don't Know	I don't Know	I don't Know	I don't Know	I don't Know	No	No	Yes	Yes	Yes	0	Yes	Yes	Yes	1	1	1	2	3	1	1	1	2	1	1	5	6	7	8	1	1	1	1	1	1	2
3	2		1	1	20	No	2	1	45	12	1	12	Yes	I don't Know	I don't Know	I don't Know	I don't Know	I don't Know	No	No	Yes	Yes	Yes	0	No	Yes	No	2	2	2	1	3	1	1	1	2	1	2	5	6	8	9	1	1	1	1	1	1	2
	2		2	1	40	Yes	1	1	45	12	1	12	No	No	I don't Know	No	No	No	No	No	Yes	Yes	Yes	0	No	Yes	No	2	2	2	2	5	1	1	1	1	1	1	4	5	6	7	1	1	1	1	1	1	2
2	2		1	1	30	Yes	1	2	45	12	1	12	Yes	No	No	No	No	No	No	No	Yes	Yes	Yes	0	Yes	Yes	No	2	2	2	2	3	1	1	1	2	1	2	5	6	8	10	1	1	1	1	1	1	2
1	2		1	1	35	Yes	1	1	40	12	1	12	No	No	I don't Know	No	I don't Know	I don't Know	No	No	No	Yes	Yes	0	Yes	Yes	No	2	2	2	2	5	1	1	1	2	1	1	5	6	7	8	1	1	1	1	1	1	2
2	2		1	1	30	Yes	1	1	80	12	1	12	Yes	No	I don't Know	I don't Know	I don't Know	Yes	Yes	No	Yes	Yes	Yes	1	Yes	Yes	No	2	2	2	2	4	1	1	1	2	1	2	5	6	8	9	1	1	1	1	1	2	1
	2		2	1	35	No	1	1	40	9	1	12	Yes	I don't Know	I don't Know	No	No	No	No	No	Yes	Yes	Yes	0	Yes	Yes	No	2	2	2	2	5	1	1	1	2	1	2	5	6	8	9	1	1	1	1	1	1	2
2	2		1	1	35	Yes	1	1	45	9	1	12	Yes	I don't Know	I don't Know	I don't Know	I don't Know	I don't Know	No	No	Yes	No	No	0	Yes	Yes	No	2	2	2	2	4	1	1	1	2	1	2	5	6	8	9	1	1	1	1	1	1	2
2	2		1	1	40	Yes	1	1	40	6	1	12	Yes	I don't Know	I don't Know	I don't Know	I don't Know	I don't Know	No	No	Yes	Yes	No	0	No	Yes	No	2	2	2	2	4	1	1	1	1	1	2	4	5	7	8	1	1	1	1	1	1	2
2	2		1	1	35	Yes	1	1	80	12	1	10	Yes	No	Yes	No	No	No	No	No	Yes	Yes	No	0	Yes	Yes	Yes	2	2	2	2	5	1	1	1	2	1	2	5	6	8	9	1	1	2	1	1	1	2
2	2		1	1	30	Yes	1	1	40	9	1	12	Yes	I don't Know	I don't Know	I don't Know	I don't Know	I don't Know	No	No	Yes	Yes	Yes	0	Yes	Yes	No	2	2	2	2	5	1	1	1	2	1	2	5	6	8	9	1	1	1	1	1	1	2
3	1	1	1	1	30	No	1	1	80	9	1	12	Yes	No	No	I don't Know	I don't Know	I don't Know	No	No	Yes	Yes	Yes	0	Yes	Yes	No	2	2	2	2	3	1	1	1	2	1	2	5	6	8	9	1	1	1	1	1	1	2
2	2		1	1	15	Yes	1	1	45	12	1	12	Yes	No	I don't Know	I don't Know	I don't Know	I don't Know	No	No	Yes	Yes	Yes	0	Yes	Yes	Yes	2	2	2	1	5	1	1	1	2	1	2	5	6	8	9	1	1	1	1	1	1	2
3	1	1	1	1	20	Yes	1	2	45	9	2	15	Yes	Yes	Yes	I don't Know	I don't Know	Yes	Yes	Yes	Yes	Yes	Yes	1	Yes	Yes	No	2	2	2	1	4	1	1	2	2	2	2	6	8	10	12	2	2	2	1	1	2	1
	2		2	1	30	Yes	1	1	80	9	1	12	I don;t Know	I don't Know	I don't Know	I don't Know	I don't Know	I don't Know	No	No	Yes	Yes	No	0	No	No	No	2	2	2	2	5	1	1	1	2	1	1	5	6	7	8	1	1	1	1	1	1	2
	2		2	1	20	Yes	1	1	80	12	1	12	Yes	No	No	I don't Know	I don't Know	I don't Know	No	No	Yes	Yes	No	0	Yes	Yes	No	3	3	2	1	5	1	1	1	1	1	2	4	5	7	8	1	1	1	1	1	1	2
2	1	1	1	1	20	Yes	1	1	40	9	1	10	Yes	Yes	I don't Know	I don't Know	I don't Know	Yes	Yes	Yes	Yes	Yes	Yes	1	Yes	Yes	No	2	2	2	1	3	1	1	1	2	1	2	5	6	8	9	1	2	1	1	1	2	1
4	1	2	1	1	30	No	2	2	45	15	2	15	Yes	Yes	Yes	Yes	Yes	Yes	Yes	No	Yes	Yes	Yes	1	Yes	Yes	Yes	2	2	2	2	4	1	2	2	2	2	2	7	9	11	13	2	2	2	2	2	2	1
4	1	1	1	1	30	Yes	2	1	45	9	1	9	Yes	Yes	Yes	No	No	Yes	Yes	No	Yes	Yes	No	0	Yes	Yes	Yes	2	2	2	2	3	1	1	1	2	1	2	5	6	8	9	1	2	2	1	1	2	1
4	2		1	1	30	No	2	2	45	12	1	12	Yes	Yes	Yes	Yes	Yes	Yes	Yes	No	Yes	Yes	Yes	0	Yes	Yes	Yes	1	1	2	2	4	1	1	1	2	1	2	5	6	8	10	1	2	2	2	2	2	1
1	1	1	1	1	35	No	2	2	45	15	2	15	Yes	Yes	Yes	Yes	Yes	Yes	No	No	Yes	Yes	Yes	1	Yes	Yes	Yes	2	2	2	2	4	1	2	2	2	2	2	7	9	11	13	2	2	2	2	2	2	2
4	2		1	1	30	No	2	2	45	12	1	12	Yes	Yes	Yes	No	Yes	Yes	Yes	No	Yes	Yes	No	0	Yes	Yes	Yes	2	2	2	2	5	1	1	1	2	1	2	5	6	8	10	1	2	2	1	2	2	1
5	1	1	1	1	30	No	2	2	45	15	2	15	Yes	Yes	Yes	Yes	Yes	Yes	No	No	Yes	Yes	Yes	1	Yes	Yes	Yes	2	2	1	2	4	1	2	2	2	2	2	7	9	11	13	2	2	2	2	2	2	2
5	1	1	1	1	30	Yes	1	2	45	12	1	12	Yes	Yes	Yes	No	Yes	Yes	Yes	No	Yes	Yes	Yes	0	Yes	Yes	Yes	2	2	2	2	4	1	1	1	2	1	2	5	6	8	10	1	2	2	1	2	2	1
4	2		1	1	35	No	2	2	45	12	1	12	Yes	Yes	Yes	No	Yes	Yes	Yes	No	Yes	Yes	Yes	0	Yes	Yes	Yes	2	2	2	2	4	1	1	1	2	1	2	5	6	8	10	1	2	2	1	2	2	1
4	2		1	1	30	No	2	2	45	16	2	15	Yes	Yes	Yes	Yes	Yes	Yes	Yes	No	Yes	Yes	Yes	1	Yes	Yes	Yes	2	2	2	2	4	1	1	2	2	2	2	6	8	10	12	2	2	2	2	2	2	1
4	1	1	1	1	30	Yes	1	2	45	16	2	15	Yes	Yes	Yes	Yes	Yes	Yes	Yes	No	Yes	Yes	Yes	1	Yes	Yes	Yes	2	2	2	2	4	1	1	2	2	2	2	6	8	10	12	2	2	2	2	2	2	1
4	2		1	1	20	No	2	2	10	10	1	12	Yes	Yes	Yes	Yes	Yes	Yes	Yes	Yes	Yes	Yes	Yes	0	Yes	Yes	Yes	2	2	1	1	4	2	1	1	1	1	2	5	6	8	10	1	2	2	2	2	2	1
4	2		1	1	15	Yes	1	1	45	15	1	15	Yes	Yes	Yes	Yes	Yes	Yes	Yes	Yes	Yes	Yes	Yes	0	Yes	Yes	Yes	1	1	1	1	2	1	2	1	2	2	2	6	8	10	11	2	2	2	2	2	2	1
4	2		1	1	15	No	2	2	9	15	2	15	Yes	Yes	Yes	Yes	Yes	Yes	Yes	Yes	Yes	Yes	Yes	1	Yes	Yes	Yes	1	1	1	1	2	2	2	2	2	2	2	8	10	12	14	2	2	2	2	2	2	1
4	1	1	1	1	20	No	2	2	45	28	2	15	Yes	Yes	Yes	Yes	Yes	Yes	Yes	Yes	Yes	Yes	Yes	1	Yes	Yes	Yes	2	2	1	1	5	1	1	2	2	2	2	6	8	10	12	2	2	2	2	2	2	1
4	2		1	1	25	No	2	2	9	12	1		Yes	Yes	Yes	No	No	Yes	Yes	No	Yes	Yes	Yes	0	Yes	Yes	Yes	1	1	1	1	4	2	1	1	2	1	2	6	7	9	11	2	2	2	1	1	2	1
4	2		1	1	20	No	2	2	45	15	2	15	Yes	Yes	Yes	Yes	Yes	Yes	Yes	No	Yes	Yes	Yes	1	Yes	Yes	Yes	1	1	1	1	2	1	2	2	2	2	2	7	9	11	13	2	2	2	2	2	2	1
4	2		1	1	25	No	1	2	45	15	0	15	Yes	Yes	Yes	Yes	Yes	Yes	Yes	No	No	Yes	No	0	Yes	Yes	No	1	1	2	1	2	1	2	1	2	2	2	6	8	10	12	2	2	2	2	2	2	1
4	2		1	1	25	Yes	1	2	30	9	3	12	Yes	Yes	Yes	Yes	Yes	Yes	Yes	No	Yes	Yes	Yes	1	Yes	Yes	Yes	3	3	2	1	5	1	1	1	2	1	2	5	6	8	10	1	2	2	2	2	2	1
5	2		1	1	35	No	2	2	45	15	2	15	Yes	Yes	Yes	Yes	Yes	Yes	Yes	No	Yes	Yes	Yes	1	Yes	Yes	Yes	1	1	2	2	3	1	2	2	2	2	2	7	9	11	13	2	2	2	2	2	2	1
5	2		1	1	30	No	2	2	45	18	2	15	Yes	Yes	Yes	Yes	Yes	Yes	Yes	No	Yes	Yes	Yes	1	Yes	Yes	Yes	1	1	2	2	3	1	1	2	2	2	2	6	8	10	12	2	2	2	2	2	2	1
4	2		1	1	30	No	2	2	45	15	2	15	Yes	Yes	Yes	Yes	Yes	Yes	Yes	No	Yes	Yes	Yes	1	Yes	Yes	Yes	2	2	2	2	4	1	2	2	2	2	2	7	9	11	13	2	2	2	2	2	2	1
4	1	1	1	1	30	No	2	2	45	15	2	15	Yes	Yes	Yes	Yes	Yes	Yes	Yes	No	Yes	Yes	Yes	1	Yes	Yes	Yes	2	2	2	2	4	1	2	2	1	2	2	6	8	10	12	2	2	2	2	2	2	1
4	1	1	1	1	15	No	2	2	9	15	2	15	Yes	Yes	Yes	Yes	Yes	Yes	Yes	No	Yes	Yes	Yes	0	Yes	Yes	Yes	1	1	2	1	4	2	2	2	2	2	2	8	10	12	14	2	2	2	2	2	2	1
4	1	4	1	1	60	No	2	2	0	9	2	15	Yes	Yes	Yes	Yes	Yes	Yes	No	Yes	Yes	Yes	Yes	1	Yes	Yes	Yes	2	2	1	2	3	2	1	2	2	2	2	7	9	11	13	2	2	2	2	2	2	2
	2		2	1	40	No	2	2	60	60	1	10	Yes	Yes	Yes	No	I don't Know	I don't Know	No	No	Yes	Yes	Yes	0	Yes	Yes	No	2	2	1	2	4	1	1	1	1	1	2	4	5	7	9	1	2	2	1	1	1	2
4	1	2	1	1	40	No	2	2	45	15	2	15	Yes	Yes	Yes	Yes	Yes	Yes	No	No	Yes	Yes	Yes	1	Yes	Yes	Yes	2	2	2	2	4	1	2	2	2	2	2	7	9	11	13	2	2	2	2	2	2	2
6	1	2	1	1	90	No	2	2	14	15	2	15	Yes	Yes	Yes	No	Yes	Yes	No	No	Yes	Yes	Yes	1	Yes	Yes	Yes	2	2	1	2	3	2	2	2	2	2	2	8	10	12	14	2	2	2	1	2	2	2
2	2		2	1	90	No	1	1	45	9	1	9	Yes	Yes	Yes	I don't Know	I don't Know	I don't Know	Yes	No	Yes	No	Yes	0	Yes	Yes	No	2	2	2	2	5	1	1	1	1	1	2	4	5	7	8	1	2	2	1	1	1	1
6	1	2	1	1	90	No	2	2	14	15	2	15	Yes	Yes	Yes	Yes	Yes	Yes	No	Yes	Yes	Yes	Yes	1	Yes	Yes	Yes	2	2	2	2	3	2	2	2	2	2	2	8	10	12	14	2	2	2	2	2	2	2
5	1	2	1	1	60	No	2	2	45	9	2	15	Yes	Yes	Yes	Yes	Yes	Yes	No	Yes	Yes	Yes	Yes	0	Yes	Yes	Yes	2	2	1	2	5	1	1	2	2	2	2	6	8	10	12	2	2	2	2	2	2	2
4	1	2	1	1	60	No	2	2	45	15	2	15	Yes	Yes	Yes	No	Yes	Yes	No	No	Yes	Yes	Yes	1	Yes	Yes	Yes	2	2	2	2	3	1	2	2	2	2	2	7	9	11	13	2	2	2	1	2	2	2
4	1	1	1	1	60	No	2	2	45	15	2	15	Yes	Yes	Yes	No	Yes	Yes	No	Yes	Yes	Yes	Yes	1	Yes	Yes	Yes	2	2	1	2	4	1	2	2	2	2	2	7	9	11	13	2	2	2	1	2	2	2
5	1	2	1	1	90	No	1	2	30	9	1	12	Yes	Yes	Yes	I don't Know	Yes	Yes	No	No	Yes	Yes	Yes	1	Yes	Yes	Yes	1	1	1	2	2	1	1	1	2	1	2	5	6	8	10	1	2	2	1	2	2	2
5	1	2	1	1	90	No	1	2	0	9	2	9	Yes	Yes	Yes	I don't Know	Yes	Yes	No	No	Yes	Yes	No	0	Yes	Yes	No	2	2	1	2	4	2	1	2	2	1	2	7	8	10	12	2	2	2	1	2	2	2
6	1	3	1	1	60	No	2	2	45	15	2	15	Yes	Yes	Yes	I don't Know	Yes	Yes	No	Yes	No	Yes	Yes	1	Yes	Yes	Yes	2	2	2	2	3	1	2	2	2	2	2	7	9	11	13	2	2	2	1	2	2	2
4	1	1	1	1	120	No	2	2	45	9	1	9	Yes	Yes	Yes	I don't Know	I don't Know	I don't Know	No	No	Yes	Yes	Yes	1	Yes	Yes	No	2	2	2	2	4	1	1	1	1	1	2	4	5	7	9	1	2	2	1	1	1	2
	2		2	1	60	No	1	2	45	9	1	9	Yes	Yes	Yes	I don't Know	I don't Know	I don't Know	No	No	Yes	Yes	No	0	Yes	Yes	No	1	1	2	2	2	1	1	1	1	1	2	4	5	7	9	1	2	2	1	1	1	2
	2		2	1	60	No	2	2	60	9	1	6	Yes	Yes	Yes	I don't Know	I don't Know	I don't Know	No	No	Yes	Yes	Yes	1	Yes	Yes	Yes	2	2	1	2	4	1	1	1	1	1	2	4	5	7	9	1	2	2	1	1	1	2
4	1	1	1	1	60	No	2	2	0	15	2	15	Yes	Yes	Yes	Yes	Yes	Yes	Yes	No	Yes	Yes	Yes	1	Yes	Yes	No	1	1	1	2	2	2	2	2	2	2	2	8	10	12	14	2	2	2	2	2	2	1
4	1	2	1	1	60	No	2	2	44	15	2	15	Yes	Yes	Yes	Yes	Yes	Yes	No	Yes	Yes	Yes	Yes	1	Yes	Yes	No	2	2	2	2	5	1	2	2	2	2	2	7	9	11	13	2	2	2	2	2	2	2
6	1	2	1	1	90	No	2	2	45	15	2	15	Yes	Yes	Yes	Yes	Yes	Yes	Yes	Yes	Yes	Yes	Yes	1	Yes	Yes	Yes	2	2	2	2	4	1	2	2	2	2	2	7	9	11	13	2	2	2	2	2	2	1
	2		2	1	30	No	2	2	45	6	1	9	Yes	Yes	Yes	I don't Know	I don't Know	I don't Know	No	No	Yes	Yes	Yes	1	Yes	Yes	Yes	2	2	1	2	5	1	1	1	1	1	2	4	5	7	9	1	2	2	1	1	1	2
	2		2	1	60	No	2	2	60	9	1	9	Yes	Yes	Yes	I don't Know	I don't Know	I don't Know	No	No	No	No	No	0	Yes	Yes	Yes	3	3	2	2	5	1	1	1	1	1	2	4	5	7	9	1	2	2	1	1	1	2
	2		2	1	60	No	2	2	60	9	1	9	Yes	Yes	Yes	I don't Know	I don't Know	No	No	No	Yes	Yes	No	0	Yes	Yes	Yes	2	2	1	2	4	1	1	1	1	1	2	4	5	7	9	1	2	2	1	1	1	2
4	1	2	1	1	60	Yes	1	2	0	9	2	15	Yes	Yes	Yes	I don't Know	Yes	Yes	No	No	Yes	Yes	Yes	0	No	No	No	2	2	2	2	4	2	1	2	2	2	2	7	9	11	13	2	2	2	1	2	2	2
	2		2	1	30	Yes	1	2	60	9	1	9	Yes	Yes	Yes	I don't Know	I don't Know	I don't Know	No	No	No	No	Yes	0	No	Yes	No	2	2	2	2	4	1	1	1	1	1	2	4	5	7	9	1	2	2	1	1	1	2
5	1	2	1	1	70	No	2	2	14	15	2	16	Yes	Yes	Yes	Yes	Yes	Yes	No	No	Yes	Yes	Yes	1	Yes	Yes	Yes	2	2	2	2	4	2	2	2	1	1	2	7	8	10	12	2	2	2	2	2	2	2
4	1	2	1	1	40	No	2	1	0	15	2	16	Yes	Yes	Yes	Yes	I don't Know	Yes	Yes	No	Yes	Yes	Yes	1	Yes	Yes	Yes	2	1	2	2	4	2	2	2	2	1	2	8	9	11	12	2	2	2	2	1	2	1
3	1	2	1	1	60	No	2	2	45	15	2	15	Yes	Yes	Yes	Yes	Yes	Yes	No	Yes	Yes	Yes	Yes	1	Yes	Yes	Yes	1	1	2	2	3	1	2	2	2	2	2	7	9	11	13	2	2	2	2	2	2	2
3	1	1	1	1	40	No	2	2	45	15	2	15	Yes	Yes	Yes	Yes	Yes	Yes	No	No	No	Yes	Yes	1	Yes	Yes	Yes	2	2	1	2	3	1	2	2	2	2	2	7	9	11	13	2	2	2	2	2	2	2
5	1	1	1	1	30	No	2	2	45	9	2	15	Yes	Yes	Yes	I don't Know	Yes	Yes	No		Yes	Yes	Yes	1	Yes	Yes	Yes	2	2	2	2	4	1	1	2	2	2	2	6	8	10	12	2	2	2	1	2	2	2
	2		2	1	30	Yes	2	2	45	9	1	12	Yes	Yes	Yes	I don't Know	I don't Know	I don't Know	Yes	No	Yes	Yes	Yes	0	Yes	Yes	No	3	3	2	2	4	1	1	1	1	1	2	4	5	7	9	1	2	2	1	1	1	1
3	1	1	1	1	20	No	2	2	45	12	2	12	Yes	Yes	Yes	Yes	Yes	Yes	No	No	Yes	Yes	Yes	1	Yes	Yes	Yes	2	2	2	1	5	1	1	2	2	1	2	6	7	9	11	2	2	2	2	2	2	2
4	1	2	1	1	20	No	2	2	45	9	1	12	Yes	Yes	Yes	No	I don't Know	I don't Know	No	No	Yes	Yes	Yes	0	Yes	Yes	Yes	2	2	1	1	4	1	1	1	2	1	2	5	6	8	10	1	2	2	1	1	1	2
6	1	1	1	1	30	No	2	2	45	9	1	12	Yes	Yes	Yes	I don't Know	I don't Know	I don't Know	No	No	Yes	Yes	Yes	0	Yes	Yes	Yes	2	2	1	2	4	1	1	1	2	1	2	5	6	8	10	1	2	2	1	1	1	2
5	1	2	1	1	25	No	2	2	1	15	2	15	Yes	Yes	Yes	Yes	Yes	Yes	No	No	Yes	Yes	Yes	1	Yes	Yes	Yes	2	2	2	1	5	2	2	2	2	2	2	8	10	12	14	2	2	2	2	2	2	2
4	1	1	1	1	30	No	2	2	45	15	2	15	Yes	Yes	Yes	Yes	Yes	Yes	Yes	No	Yes	Yes	Yes	1	Yes	Yes	Yes	3	3	2	2	5	1	2	2	2	2	2	7	9	11	13	2	2	2	2	2	2	1
6	1	1	1	1	35	No	2	2	45	9	1	12	Yes	Yes	Yes	I don't Know	I don't Know	I don't Know	No	No	Yes	Yes	Yes	0	Yes	Yes	Yes	2	2	2	2	5	1	1	1	2	1	2	5	6	8	10	1	2	2	1	1	1	2
3	1	1	1	1	25	No	2	2	2	9	1	12	Yes	Yes	Yes	I don't Know	I don't Know	I don't Know	No	No	Yes	Yes	Yes	0	Yes	Yes	Yes	2	2	2	1	4	2	1	1	2	1	2	6	7	9	11	2	2	2	1	1	1	2
5	1	1	1	1	40	No	2	2	1	15	2	15	Yes	Yes	Yes	Yes	Yes	Yes	No	No	Yes	Yes	Yes	1	Yes	Yes	Yes	1	1	2	2	3	2	2	2	2	2	2	8	10	12	14	2	2	2	2	2	2	2
4	1	1	1	1	30	No	2	2	45	9	1	12	Yes	Yes	Yes	I don't Know	I don't Know	I don't Know	No	No	Yes	Yes	No	0	Yes	Yes	Yes	2	2	1	2	4	1	1	1	2	1	2	5	6	8	10	1	2	2	1	1	1	2
5	1	1	1	1	45	No	2	2	45	15	2	15	Yes	Yes	Yes	Yes	Yes	Yes	No	No	Yes	Yes	Yes	1	Yes	Yes	Yes	2	2	1	2	3	1	2	2	2	2	2	7	9	11	13	2	2	2	2	2	2	2
4	1	1	1	1	30	No	2	2	45	9	1	12	Yes	Yes	Yes	I don't Know	I don't Know	I don't Know	No	No	Yes	Yes	Yes	0	Yes	Yes	Yes	3	3	1	2	5	1	1	1	2	1	2	5	6	8	10	1	2	2	1	1	1	2
4	1	1	1	1	30	No	2	2	45	9	1	12	Yes	Yes	Yes	I don't Know	I don't Know	I don't Know	No	No	Yes	Yes	Yes	0	Yes	Yes	Yes	2	2	1	2	4	1	1	1	2	1	2	5	6	8	10	1	2	2	1	1	1	2
4	1	1	1	1	30	No	2	2	1	15	2	15	Yes	Yes	Yes	Yes	Yes	Yes	No	No	Yes	Yes	Yes	1	Yes	Yes	Yes	2	2	2	2	4	2	2	2	2	2	2	8	10	12	14	2	2	2	2	2	2	2
3	1	1	1	1	40	No	2	2	45	9	1	12	Yes	Yes	Yes	I don't Know	I don't Know	I don't Know	No	No	No	Yes	Yes	0	Yes	Yes	Yes	2	2	2	2	3	1	1	1	2	1	2	5	6	8	10	1	2	2	1	1	1	2
6	1	1	1	1	30	No	2	2	1	15	2	15	Yes	Yes	Yes	Yes	Yes	Yes	No	No	Yes	Yes	Yes	1	Yes	Yes	Yes	3	3	2	2	5	2	2	2	2	2	2	8	10	12	14	2	2	2	2	2	2	2
5	1	1	1	1	40	No	2	2	45	9	1	12	Yes	Yes	Yes	I don't Know	I don't Know	I don't Know	No	No	Yes	Yes	Yes	0	Yes	Yes	Yes	2	2	2	2	3	1	1	1	2	1	2	5	6	8	10	1	2	2	1	1	1	2
4	1	1	1	1	20	No	2	2	1	15	2	15	Yes	Yes	Yes	Yes	Yes	Yes	No	No	Yes	Yes	Yes	1	Yes	Yes	Yes	3	3	1	1	4	2	2	2	2	2	2	8	10	12	14	2	2	2	2	2	2	2
4	1	1	1	1	25	No	2	2	3	9	1	12	I don;t Know	Yes	Yes	I don't Know	Yes	No	No	No	Yes	Yes	Yes	1	Yes	Yes	Yes	3	3	2	1	4	2	1	1	2	1	1	6	7	8	10	1	2	2	1	2	1	2
4	1	1	1	1	30	No	2	2	45	9	1	12	Yes	Yes	Yes	No	No	Yes	No	No	Yes	Yes	Yes	1	Yes	Yes	Yes	3	3	2	2	4	1	1	1	2	1	2	5	6	8	10	1	2	2	1	1	2	2
5	1	1	1	1	35	No	2	2	45	9	1	12	Yes	Yes	Yes	I don't Know	I don't Know	I don't Know	No	No	Yes	Yes	Yes	1	Yes	Yes	Yes	3	3	1	2	5	1	1	1	2	1	2	5	6	8	10	1	2	2	1	1	1	2
4	1	1	1	1	26	No	2	2	45	9	1	12	Yes	Yes	Yes	I don't Know	I don't Know	No	No	No	Yes	Yes	Yes	1	Yes	Yes	Yes	2	2	2	1	4	1	1	1	2	1	2	5	6	8	10	1	2	2	1	1	1	2
3	1	1	1	1	35	No	2	2	45	9	1	12	Yes	Yes	Yes	I don't Know	I don't Know	I don't Know	No	Yes	Yes	Yes	Yes	1	Yes	Yes	Yes	2	2	2	2	4	1	1	1	2	1	2	5	6	8	10	1	2	2	1	1	1	2
2	1	1	1	1	15	No	2	2	45	9	1	12	Yes	Yes	Yes	I don't Know	I don't Know	I don't Know	No	No	Yes	Yes	Yes	1	Yes	Yes	Yes	2	2	2	1	4	1	1	1	2	1	2	5	6	8	10	1	2	2	1	1	1	2
5	1	2	1	1	50	No	2	2	1	15	2	15	Yes	Yes	I don't Know	Yes	Yes	I don't Know	No	Yes	Yes	Yes	Yes	1	Yes	Yes	Yes	2	2	2	2	5	2	2	2	2	2	2	8	10	12	14	2	2	1	2	2	1	2
2	1	1	1	1	60	No	2	2	45	9	1	12	Yes	Yes	Yes	I don't Know	I don't Know	I don't Know	No	No	Yes	Yes	No	0	Yes	Yes	Yes	2	2	2	2	5	1	1	1	2	1	2	5	6	8	10	1	2	2	1	1	1	2
3	1	1	1	1	20	No	2	2	1	15	2	15	Yes	Yes	Yes	Yes	Yes	Yes	Yes	No	Yes	Yes	Yes	1	Yes	Yes	Yes	2	2	2	1	4	2	2	2	2	2	2	8	10	12	14	2	2	2	2	2	2	1
2	1	1	1	1	30	No	2	2	45	9	1	12	Yes	Yes	Yes	I don't Know	I don't Know	I don't Know	No	No	Yes	Yes	No	0	Yes	Yes	Yes	1	1	2	2	3	1	1	1	2	1	2	5	6	8	10	1	2	2	1	1	1	2
2	1	1	1	1	40	No	2	2	45	9	1	12	Yes	Yes	Yes	I don't Know	I don't Know	I don't Know	No	No	Yes	Yes	Yes	0	Yes	Yes	Yes	3	3	2	2	5	1	1	1	2	1	2	5	6	8	10	1	2	2	1	1	1	2
1	1	1	1	1	30	No	2	2	45	9	1	12	Yes	Yes	Yes	I don't Know	I don't Know	I don't Know	No	No	Yes	Yes	Yes	0	Yes	Yes	Yes	3	3	2	2	5	1	1	1	2	1	2	5	6	8	10	1	2	2	1	1	1	2
3	1	1	1	1	45	No	2	2	1	15	2	15	Yes	Yes	Yes	Yes	Yes	Yes	Yes	No	Yes	Yes	Yes	1	Yes	Yes	Yes	1	1	2	2	3	2	2	2	2	2	2	8	10	12	14	2	2	2	2	2	2	1
3	1	1	1	1	30	No	2	2	45	15	2	15	Yes	Yes	Yes	Yes	Yes	Yes	Yes	No	Yes	Yes	Yes	1	Yes	Yes	Yes	2	2	2	2	4	1	2	2	2	2	2	7	9	11	13	2	2	2	2	2	2	1
3	1	1	1	1	30	No	2	2	1	15	2	15	Yes	Yes	Yes	Yes	Yes	Yes	Yes	No	Yes	Yes	Yes	1	Yes	Yes	Yes	1	1	2	2	3	2	2	2	2	2	2	8	10	12	14	2	2	2	2	2	2	1
3	1	1	1	1	30	No	2	2	45	9	1	12	Yes	Yes	Yes	I don't Know	I don't Know	I don't Know	No	No	Yes	Yes	Yes	0	Yes	Yes	Yes	1	1	2	2	2	1	1	1	2	1	2	5	6	8	10	1	2	2	1	1	1	2
2	1	1	1	1	45	No	2	2	45	9	1	12	Yes	Yes	Yes	I don't Know	I don't Know	I don't Know	No	No	Yes	Yes	Yes	0	Yes	Yes	Yes	2	2	2	2	3	1	1	1	2	1	2	5	6	8	10	1	2	2	1	1	1	2
3	1	1	1	1	20	No	2	2	1	15	2	15	Yes	Yes	Yes	Yes	Yes	Yes	Yes	No	Yes	Yes	Yes	1	Yes	Yes	Yes	2	2	2	1	4	2	2	2	2	2	2	8	10	12	14	2	2	2	2	2	2	1
2	1	1	1	1	30	No	2	2	45	9	1	12	Yes	Yes	Yes	I don't Know	I don't Know	I don't Know	No	No	No	Yes	Yes	0	Yes	Yes	Yes	2	2	2	2	4	1	1	1	2	1	2	5	6	8	10	1	2	2	1	1	1	2
2	1	1	1	1	30	No	2	2	45	9	1	12	Yes	Yes	Yes	I don't Know	I don't Know	I don't Know	No	No	Yes	Yes	Yes	0	Yes	Yes	Yes	2	2	2	2	3	1	1	1	2	1	2	5	6	8	10	1	2	2	1	1	1	2
3	1	1	1	1	30	No	2	2	1	15	2	15	Yes	Yes	Yes	Yes	Yes	Yes	Yes	No	Yes	Yes	Yes	1	Yes	Yes	Yes	2	2	2	2	4	2	2	2	2	2	2	8	10	12	14	2	2	2	2	2	2	1
2	1	1	1	1	30	No	2	2	45	9	1	12	Yes	Yes	Yes	I don't Know	I don't Know	I don't Know	No	No	Yes	Yes	Yes	0	Yes	Yes	Yes	1	1	2	2	3	1	1	1	2	1	2	5	6	8	10	1	2	2	1	1	1	2
2	1	1	1	1	45	No	2	2	45	9	1	12	Yes	Yes	Yes	I don't Know	I don't Know	I don't Know	No	No	Yes	Yes	Yes	0	Yes	Yes	Yes	2	2	2	2	4	1	1	1	2	1	2	5	6	8	10	1	2	2	1	1	1	2
3	1	1	1	1	30	No	2	2	1	15	2	12	Yes	Yes	Yes	Yes	Yes	Yes	Yes	No	Yes	Yes	Yes	1	Yes	Yes	Yes	1	1	1	2	3	2	2	2	2	1	2	8	9	11	13	2	2	2	2	2	2	1
5	2		1	1	20	Yes	2	2	45	12	1	12	Yes	Yes	Yes	Yes	Yes	Yes	Yes	Yes	Yes	No	Yes	1	No	Yes	Yes	2	2	2	1	3	1	1	1	2	1	2	5	6	8	10	1	2	2	2	2	2	1
	2		2	1	20	No	1	2	0	12	1	12	Yes	Yes	Yes	Yes	Yes	Yes	Yes	Yes	Yes	Yes	Yes	0	Yes	Yes	No	2	2	1	1	3	2	1	1	1	1	2	5	6	8	10	1	2	2	2	2	2	1
5	2		1	1	30	Yes	1	2	0	12	1	12	Yes	Yes	Yes	Yes	Yes	Yes	Yes	Yes	Yes	Yes	Yes	0	Yes	Yes	Yes	2	2	2	2	5	2	1	1	1	1	2	5	6	8	10	1	2	2	2	2	2	1
5	2		1	1	30	Yes	1	2	45	12	2	9	Yes	Yes	Yes	Yes	Yes	Yes	Yes	Yes	Yes	Yes	Yes	1	Yes		Yes	2	2	2	2	3	1	1	2	1	1	2	5	6	8	10	1	2	2	2	2	2	1
6	2		1	1	30	Yes	1	2	3	12	1	12	Yes	Yes	Yes	Yes	Yes	Yes	Yes	Yes	Yes	Yes	Yes	0	Yes	Yes	No	2	2	2	2	4	2	1	1	2	1	2	6	7	9	11	2	2	2	2	2	2	1
6	2		1	1	30	No	1	2	45	12	1	15	Yes	Yes	Yes	Yes	Yes	Yes	Yes	Yes	Yes	Yes	Yes	0	Yes	Yes	Yes	1	2	2	2	3	1	1	1	1	2	2	4	6	8	10	1	2	2	2	2	2	1
4	2		1	1	30	No	2	2	0	24	2	16	Yes	Yes	Yes	Yes	Yes	Yes	Yes	Yes	Yes	Yes	Yes	1	Yes	Yes	Yes	2	2	1	2	3	2	1	2	2	1	2	7	8	10	12	2	2	2	2	2	2	1
4	2		1	1	30	Yes	1	2	45	24	2	16	Yes	Yes	Yes	Yes	Yes	Yes	Yes	Yes	Yes	Yes	Yes	1	Yes	Yes	Yes	2	2	2	2	4	1	1	2	2	1	2	6	7	9	11	2	2	2	2	2	2	1
6	2		1	1	30	Yes	1	2	45	24	1	15	Yes	Yes	Yes	Yes	Yes	Yes	Yes	Yes	Yes	Yes	Yes	1	Yes	Yes	Yes	2	2	2	2	3	1	1	1	2	2	2	5	7	9	11	2	2	2	2	2	2	1
5	2		1	1	30	Yes	1	2	4	24	1	12	Yes	Yes	Yes	Yes	Yes	Yes	Yes	Yes	Yes	Yes	Yes	1	Yes	Yes	Yes	1	2	2	2	2	2	1	1	1	1	2	5	6	8	10	1	2	2	2	2	2	1
4	2		1	1	30	No	2	2	14	24	1	15	Yes	No	Yes	I don't Know	Yes	Yes	No	Yes	Yes	Yes	Yes	1	Yes	Yes	Yes	2	2	1	2	4	2	1	1	2	2	2	6	8	10	12	2	1	2	1	2	2	2
3	2		1	1	30	No	2	2	45	24	2	12	Yes	I don't Know	Yes	I don't Know	Yes	Yes	No	No	Yes	Yes	Yes	1	Yes	Yes	Yes	1	2	2	2	3	1	1	2	2	1	2	6	7	9	11	2	1	2	1	2	2	2
4	2		1	1	30	No	1	2	45	12	2	12	Yes	I don't Know	Yes	I don't Know	Yes	Yes	Yes	Yes	Yes	Yes	Yes	1	Yes	Yes	Yes	2	2	1	2	3	1	1	2	1	1	2	5	6	8	10	1	1	2	1	2	2	1
3	2		1	1	20	No	2	2	7	24	2	12	Yes	Yes	Yes	Yes	Yes	Yes	No	Yes	Yes	Yes	Yes	1	Yes	Yes	Yes	1	1	2	1	4	2	1	2	2	1	2	7	8	10	12	2	2	2	2	2	2	2
4	2		1	1	20	No	2	2	14	24	1	12	Yes	Yes	Yes	Yes	Yes	Yes	Yes	Yes	Yes	Yes	Yes	1	Yes	Yes	Yes	2	2	1	1	3	2	1	1	2	1	2	6	7	9	11	2	2	2	2	2	2	1
4	1	1	1	1	35	No	2	2	45	18	2	15	Yes	Yes	Yes	Yes	Yes	Yes	No	Yes	Yes	Yes	Yes	1	Yes	Yes	Yes	2	2	2	2	3	1	1	2	2	2	2	6	8	10	12	2	2	2	2	2	2	2
4	1	2	1	1	35	No	2	2	0	9	1	15	Yes	Yes	Yes	Yes	Yes	Yes	Yes	Yes	Yes	Yes	Yes	0	Yes	Yes	Yes	2	2	2	2	4	2	1	1	2	2	2	6	8	10	12	2	2	2	2	2	2	1
4	1	1	1	1	25	No	2	2	45	15	2	15	Yes	Yes	Yes	Yes	Yes	Yes	Yes	Yes	Yes	Yes	Yes	1	Yes	Yes	Yes	1	1	2	1	3	1	2	2	2	2	2	7	9	11	13	2	2	2	2	2	2	1
4	1	5	1	1	35	No	2	2	45	16	2	15	Yes	Yes	Yes	Yes	Yes	Yes	Yes	No	Yes	Yes	Yes	1	Yes	Yes	Yes	1	1	2	2	3	1	1	2	2	2	2	6	8	10	12	2	2	2	2	2	2	1
4	1	1	1	1	25	Yes	2	2	45	15	2	15	Yes	Yes	Yes	Yes	Yes	Yes	No	Yes	Yes	Yes	Yes	1	Yes	Yes	Yes	2	2	2	1	5	1	2	2	2	2	2	7	9	11	13	2	2	2	2	2	2	2
4	1	1	1	1	25	No	2	2	45	15	1	12	Yes	Yes	Yes	Yes	Yes	Yes	Yes	No	Yes	Yes	Yes	0	Yes	Yes	Yes	2	2	2	1	3	1	2	1	2	1	2	6	7	9	11	2	2	2	2	2	2	1
4	1	1	1	1	25	No	2	2	45	15	2	16	Yes	Yes	Yes	Yes	Yes	Yes	Yes	No	Yes	Yes	Yes	1	Yes	Yes	Yes	2	2	2	1	4	1	2	2	2	1	2	7	8	10	12	2	2	2	2	2	2	1
4	1	1	1	1	25	No	2	2	45	15	2	16	Yes	Yes	Yes	Yes	Yes	Yes	Yes	No	Yes	Yes	Yes	0	Yes	Yes	Yes	2	2	2	1	5	1	2	2	2	1	2	7	8	10	12	2	2	2	2	2	2	1
5	1	1	1	1	25	No	2	2	45	15	1	12	Yes	Yes	Yes	Yes	Yes	Yes	Yes	No	Yes	Yes	Yes	0	Yes	Yes	Yes	2	2	2	1	4	1	2	1	2	1	2	6	7	9	11	2	2	2	2	2	2	1
4	1	1	1	1	25	No	2	2	45	16	2	15	Yes	Yes	Yes	Yes	Yes	Yes	Yes	No	Yes	Yes	Yes	1	Yes	Yes	Yes	2	2	1	1	5	1	1	2	2	2	2	6	8	10	12	2	2	2	2	2	2	1
4	1	1	1	1	30	Yes	2	1	45	15	2	15	Yes	Yes	Yes	Yes	Yes	Yes	Yes	No	Yes	Yes	Yes	1	Yes	Yes	Yes	2	2	2	2	3	1	2	2	2	2	2	7	9	11	12	2	2	2	2	2	2	1
4	1	1	1	1	30	Yes	2	1	45	15	2	15	Yes	Yes	Yes	Yes	Yes	Yes	Yes	No	Yes	Yes	Yes	1	Yes	Yes	Yes	2	2	2	2	5	1	2	2	2	2	2	7	9	11	12	2	2	2	2	2	2	1
4	1	1	1	1	45	No	2	2	45	16	2	15	Yes	Yes	Yes	Yes	Yes	Yes	Yes	No	Yes	Yes	Yes	1	Yes	Yes	Yes	2	2	2	2	4	1	1	2	2	2	2	6	8	10	12	2	2	2	2	2	2	1
5	1	1	1	1	45	No	2	2	45	15	2	15	Yes	Yes	Yes	Yes	Yes	Yes	Yes	No	Yes	Yes	Yes	0	Yes	Yes	Yes	1	1	2	2	5	1	2	2	2	2	2	7	9	11	13	2	2	2	2	2	2	1
4	1	1	1	1	25	No	2	2	45	16	2	15	Yes	Yes	Yes	Yes	Yes	Yes	Yes	No	Yes	Yes	Yes	1	Yes	Yes	Yes	2	2	2	1	5	1	1	2	2	2	2	6	8	10	12	2	2	2	2	2	2	1
5	1	1	1	1	25	No	2	2	45	15	9	16	Yes	Yes	Yes	Yes	Yes	Yes	No	No	Yes	Yes	Yes	1	Yes	Yes	Yes	2	2	2	1	4	1	2	1	2	1	2	6	7	9	11	2	2	2	2	2	2	2
5	1	1	1	1	25	No	2	2	0	15	2	15	Yes	Yes	Yes	Yes	Yes	Yes	No	No	Yes	Yes	Yes	1	Yes	Yes	Yes	2	2	2	1	4	2	2	2	2	2	2	8	10	12	14	2	2	2	2	2	2	2
4	1	1	1	1	25	No	2	2	45	15	2	15	Yes	Yes	Yes	Yes	Yes	Yes	No	No	Yes	Yes	Yes	1	Yes	Yes	Yes	2	2	2	1	4	1	2	2	2	2	2	7	9	11	13	2	2	2	2	2	2	2
4	1	1	1	1	25	No	2	2	40	16	2	12	Yes	Yes	Yes	Yes	Yes	Yes	Yes	No	Yes	Yes	Yes	0	Yes	Yes	Yes	2	2	2	1	4	1	1	2	2	1	2	6	7	9	11	2	2	2	2	2	2	1
4	1	1	1	1	30	Yes	1	2	45	16	2	15	Yes	Yes	Yes	Yes	Yes	Yes	Yes	No	Yes	Yes	Yes	1	Yes	Yes	Yes	2	2	2	2	4	1	1	2	2	2	2	6	8	10	12	2	2	2	2	2	2	1
3	2		1	1	20	No	2	2	2	24	1	12	Yes	Yes	Yes	Yes	Yes	Yes	Yes	Yes	Yes	Yes	Yes	1	Yes	Yes	Yes	2	2	2	1	3	2	1	1	2	1	2	6	7	9	11	2	2	2	2	2	2	1
4	2		1	1	20	No	2	2	45	24	1	12	Yes	Yes	Yes	Yes	Yes	Yes	Yes	Yes	Yes	Yes	Yes	1	Yes	Yes	Yes	2	2	2	1	5	1	1	1	2	1	2	5	6	8	10	1	2	2	2	2	2	1
3	2		1	1	20	No	2	1	45	24	2	12	Yes	Yes	Yes	Yes	Yes	Yes	Yes	Yes	Yes	Yes	Yes	1	Yes	Yes	Yes	2	2	1	1	4	1	1	2	2	1	2	6	7	9	10	1	2	2	2	2	2	1
4	2		1	1	30	No	2	2	45	12	2	12	Yes	Yes	Yes	Yes	Yes	Yes	Yes	Yes	Yes	Yes	Yes	1	Yes	Yes	Yes	2	2	1	2	3	1	1	2	2	1	2	6	7	9	11	2	2	2	2	2	2	1
4	2		1	1	30	No	2	2	45	12	2	12	Yes	Yes	Yes	Yes	Yes	Yes	Yes	Yes	Yes	Yes	Yes	1	Yes	Yes	Yes	1	1	2	2	4	1	1	2	2	1	2	6	7	9	11	2	2	2	2	2	2	1
4	2		1	1	40	No	2	2	0	24	1	12	Yes	Yes	Yes	Yes	Yes	Yes	Yes	Yes	Yes	Yes	Yes	1	Yes	Yes	Yes	2	2	2	2	4	2	1	1	2	1	2	6	7	9	11	2	2	2	2	2	2	1
4	2		1	1	30	No	2	2	30	15	1	12	Yes	Yes	Yes	Yes	Yes	Yes	Yes	Yes	Yes	Yes	Yes	1	Yes	Yes	Yes	1	1	2	2	4	1	2	1	2	1	2	6	7	9	11	2	2	2	2	2	2	1
4	2		1	1	30	No	2	2	45	15	1	12	Yes	Yes	Yes	Yes	Yes	Yes	Yes	Yes	Yes	Yes	Yes	1	Yes	Yes	Yes	2	2	2	2	3	1	2	1	2	1	2	6	7	9	11	2	2	2	2	2	2	1
5	2		1	1	20	No	2	1	45	12	1	12	Yes	Yes	Yes	Yes	Yes	Yes	Yes	Yes	Yes	Yes	Yes	1	Yes	Yes	Yes	2	2	2	1	4	1	1	1	2	1	2	5	6	8	9	1	2	2	2	2	2	1
5	2		1	1	90	No	2	2	7	15	1	15	Yes	No	Yes	No	Yes	Yes	No	No	Yes	Yes	Yes	1	Yes	Yes	Yes	1	1	2	2	3	2	2	1	2	2	2	7	9	11	13	2	1	2	1	2	2	2
5	2		1	2	30	No	2	2	14	15	1	13	Yes	No	Yes	No	No	I don't Know	No	No	Yes	Yes	Yes	0	Yes	Yes	Yes	2	2	2	2	4	2	2	1	2	1	2	7	8	10	12	2	1	2	1	1	1	2
4	1	1	1	1	35	No	2	2	13	15	1	10	Yes	Yes	Yes	Yes	Yes	Yes	No	No	Yes	Yes	Yes	1	Yes	Yes	Yes	2	2	1	2	3	2	2	1	2	1	2	7	8	10	12	2	2	2	2	2	2	2
3	2		1	1	20	No	2	2	15	24	2	11	Yes	Yes	Yes	Yes	Yes	Yes	No	Yes	Yes	Yes	Yes	1	Yes	Yes	Yes	2	2	1	1	4	1	1	2	2	1	2	6	7	9	11	2	2	2	2	2	2	2
2	2		1	2	30	Yes	1	2	10	15	2	10	Yes	Yes	Yes	I don't Know	No	I don't Know	No	Yes	Yes	Yes	Yes	0	Yes	Yes	No	2	2	1	2	4	2	2	2	2	1	2	8	9	11	13	2	2	2	1	1	1	2
6	1	1	1	1	40	No	2	2	7	15	2	15	Yes	Yes	Yes	Yes	Yes	Yes	No	No	Yes	Yes	Yes	1	Yes	Yes	Yes	1	1	1	2	3	2	2	2	2	2	2	8	10	12	14	2	2	2	2	2	2	2
4	2		1	1	60	Yes	1	2	14	15	1	12	Yes	Yes	Yes	No	I don't Know	Yes	No	No	Yes	Yes	Yes	0	Yes	Yes	Yes	2	2	1	2	2	2	2	1	2	1	2	7	8	10	12	2	2	2	1	1	2	2
4	2		1	2	20	Yes	1	2	9	13	1	10	Yes	Yes	Yes	I don't Know	I don't Know	Yes	No	No	Yes	Yes	Yes	0	Yes	Yes	Yes	1	1	1	1	2	2	1	1	2	1	2	6	7	9	11	2	2	2	1	1	2	2
4	2		1	2	30	No	2	2	7	15	2	15	Yes	Yes	Yes	Yes	Yes	Yes	No	No	Yes	Yes	Yes	1	Yes	Yes	Yes	1	1	1	2	3	2	2	2	2	2	2	8	10	12	14	2	2	2	2	2	2	2
5	2		1	2	25	No	2	2	7	24	1	18	Yes	Yes	Yes	I don't Know	I don't Know	Yes	No	Yes	Yes	Yes	Yes	0	Yes	Yes	Yes	2	2	1	1	3	2	1	1	2	1	2	6	7	9	11	2	2	2	1	1	2	2
5	2		1	1	25	No	2	2	12	14	1	12	Yes	Yes	Yes	I don't Know	I don't Know	Yes	No	No	Yes	Yes	Yes	0	Yes	Yes	Yes	3	3	1	1	4	2	1	1	2	1	2	6	7	9	11	2	2	2	1	1	2	2
5	2		1	1	25	No	2	2	4	15	1	12	Yes	Yes	Yes	No	No	Yes	No	No	Yes	Yes	Yes	0	Yes	Yes	Yes	1	1	1	1	2	2	2	1	2	1	2	7	8	10	12	2	2	2	1	1	2	2
2	2		1	1	30	No	2	2	7	13	2	15	Yes	Yes	Yes	Yes	Yes	Yes	No	No	Yes	Yes	Yes	1	Yes	Yes	Yes	2	2	1	2	3	2	1	2	2	2	2	7	9	11	13	2	2	2	2	2	2	2
4	1	1	1	1	30	No	2	2	45	15	2	15	Yes	Yes	Yes	Yes	Yes	Yes	Yes	No	Yes	Yes	Yes	1	Yes	Yes	Yes	3	3	2	2	5	1	2	2	2	2	2	7	9	11	13	2	2	2	2	2	2	1
6	1	1	1	1	35	No	2	2	45	9	1	12	Yes	Yes	Yes	I don't Know	I don't Know	I don't Know	No	No	Yes	Yes	Yes	0	Yes	Yes	Yes	2	2	2	2	5	1	1	1	2	1	2	5	6	8	10	1	2	2	1	1	1	2
3	1	1	1	1	25	No	2	2	2	9	1	12	Yes	Yes	Yes	I don't Know	I don't Know	I don't Know	No	No	Yes	Yes	No	0	Yes	Yes	Yes	2	2	2	1	4	2	1	1	2	1	2	6	7	9	11	2	2	2	1	1	1	2
5	1	1	1	1	40	No	2	2	1	15	2	15	Yes	Yes	Yes	Yes	Yes	Yes	No	No	Yes	Yes	Yes	1	Yes	Yes	Yes	1	1	2	2	3	2	2	2	2	2	2	8	10	12	14	2	2	2	2	2	2	2
4	1	1	1	1	30	No	2	2	45	9	1	12	Yes	Yes	Yes	I don't Know	I don't Know	I don't Know	No	No	Yes	Yes	No	0	Yes	Yes	Yes	2	2	1	2	4	1	1	1	2	1	2	5	6	8	10	1	2	2	1	1	1	2
5	1	1	1	1	45	No	2	2	45	15	2	15	Yes	Yes	Yes	Yes	Yes	Yes	No	No	Yes	Yes	Yes	1	Yes	Yes	Yes	2	2	1	2	3	1	2	2	2	2	2	7	9	11	13	2	2	2	2	2	2	2
4	1	1	1	1	30	No	2	2	45	9	1	12	Yes	Yes	Yes	I don't Know	I don't Know	I don't Know	No	No	Yes	Yes	No	0	Yes	Yes	Yes	3	3	1	2	5	1	1	1	2	1	2	5	6	8	10	1	2	2	1	1	1	2
4	1	1	1	1	30	No	2	2	45	9	1	12	Yes	Yes	Yes	I don't Know	I don't Know	I don't Know	No	No	Yes	Yes	Yes	0	Yes	Yes	Yes	2	2	1	2	4	1	1	1	2	1	2	5	6	8	10	1	2	2	1	1	1	2
4	1	1	1	1	30	No	2	2	1	15	2	15	Yes	Yes	Yes	Yes	Yes	Yes	No	No	Yes	Yes	Yes	1	Yes	Yes	Yes	2	2	2	2	4	2	2	2	2	2	2	8	10	12	14	2	2	2	2	2	2	2
3	1	1	1	1	40	No	2	2	45	9	1	12	Yes	Yes	Yes	I don't Know	I don't Know	I don't Know	No	No	No	Yes	Yes	0	Yes	Yes	Yes	2	2	2	2	3	1	1	1	2	1	2	5	6	8	10	1	2	2	1	1	1	2
3	2		2	1	35	No	2	2	45	15	3	15	No	Yes	Yes	I don't Know	Yes	Yes	Yes	Yes	Yes	Yes	Yes	1	Yes	Yes	Yes	2	2	2	2	4	1	2	1	2	2	1	6	8	9	11	2	2	2	1	2	2	1
2	1	1	1	1	15	No	2	2	80	25	1	12	Yes	Yes	Yes	No	No	No	No	No	Yes	Yes	No	0	Yes	Yes	Yes	3	3	2	1	4	1	1	1	1	1	2	4	5	7	9	1	2	2	1	1	1	2
4	1	1	2	1	5	No	2	2	45	24	1	12	Yes	Yes	Yes	No	No	I don't Know	No	No	Yes	Yes	Yes	0	Yes	Yes	Yes	2	2	2	1	5	1	1	1	2	1	2	5	6	8	10	1	2	2	1	1	1	2
3	1	1	2	1	5	No	2	2	45	24	1	12	Yes	I don't Know	Yes	No	No	No	No	No	Yes	Yes	No	0	Yes	Yes	No	2	2	2	1	5	1	1	1	1	1	2	4	5	7	9	1	1	2	1	1	1	2
3	1	1	2	1	5	No	2	2	80	12	1	12	Yes	Yes	Yes	I don't Know	No	No	No	No	Yes	Yes	Yes	0	Yes	Yes	Yes	2	2	2	1	4	1	1	1	2	1	2	5	6	8	10	1	2	2	1	1	1	2
4	1	1	1	1	5	No	2	2	40	59	2	18	Yes	Yes	Yes	Yes	Yes	Yes	No	No	Yes	Yes	Yes	1	Yes	Yes	Yes	2	2	2	1	4	1	1	2	2	1	2	6	7	9	11	2	2	2	2	2	2	2
2	1	1	2	1	15	No	2	2	40	24	1	12	Yes	Yes	Yes	No	No	No	No	No	Yes	Yes	No	0	Yes	Yes	Yes	1	1	2	1	4	1	1	1	2	1	2	5	6	8	10	1	2	2	1	1	1	2
3	1	1	1	1	5	No	2	2	80	59	1	12	Yes	Yes	Yes	No	No	No	No	No	Yes	Yes	Yes	0	Yes	Yes	Yes	2	2	2	1	4	1	1	1	2	1	2	5	6	8	10	1	2	2	1	1	1	2
1	1	1	1	1	5	No	2	1	45	25	1	12	Yes	Yes	Yes	No	No	No	No	No	Yes	Yes	Yes	0	Yes	Yes	Yes	2	2	2	1	5	1	1	1	2	1	2	5	6	8	9	1	2	2	1	1	1	2
4	1	2	1	1	5	No	2	2	40	12	1	12	Yes	Yes	Yes	No	No	No	No	No	Yes	Yes	Yes	0	Yes	Yes	Yes	2	2	2	1	3	1	1	1	1	1	2	4	5	7	9	1	2	2	1	1	1	2
4	1	2	1	1	5	No	2	2	45	59	2	15	Yes	Yes	Yes	Yes	Yes	Yes	No	No	Yes	Yes	Yes	1	Yes	Yes	Yes	2	2	2	1	5	1	1	2	2	2	2	6	8	10	12	2	2	2	2	2	2	2
4	2		1	1	30	No	2	2	45	12	3	12	Yes	Yes	Yes	I don't Know	Yes	Yes	Yes	Yes	Yes	Yes	Yes	0	Yes	Yes	No	2	2	1	2	4	1	1	1	2	1	2	5	6	8	10	1	2	2	1	2	2	1
2	2		1	1	45	No	2	1	45	5	1	9	Yes	No	Yes	I don't Know	Yes	Yes	Yes	Yes	Yes	Yes	Yes	0	Yes	Yes	Yes	2	2	2	2	4	1	1	1	1	1	2	4	5	7	8	1	1	2	1	2	2	1
2	2		1	1	35	No	2	2	45	11	3	9	Yes	Yes	Yes	I don't Know	Yes	Yes	Yes	Yes	Yes	Yes	Yes	0	No	No	No	2	2	2	2	4	1	1	1	1	1	2	4	5	7	9	1	2	2	1	2	2	1
3	2		1	1	45	Yes	2	2	45	9	2	12	Yes	Yes	Yes	I don't Know	Yes	Yes	Yes	Yes	Yes	Yes	Yes	1	Yes	Yes	Yes	2	2	2	2	4	1	1	2	2	1	2	6	7	9	11	2	2	2	1	2	2	1
3	2		1	1	30	No	2	2	45	24	3	10	Yes	Yes	Yes	Yes	Yes	Yes	Yes	Yes	Yes	Yes	Yes	0	Yes	Yes	Yes	2	2	2	2	4	1	1	1	1	1	2	4	5	7	9	1	2	2	2	2	2	1
2	2		1	1	30	No	2	2	7	5	2	15	Yes	Yes	Yes	Yes	Yes	Yes	Yes	Yes	Yes	Yes	Yes	1	Yes	Yes	Yes	2	2	2	2	3	2	1	2	2	2	2	7	9	11	13	2	2	2	2	2	2	1
2	2		1	1	45	No	2	2	7	24	2	15	Yes	Yes	Yes	Yes	Yes	Yes	Yes	Yes	Yes	Yes	Yes	1	Yes	Yes	Yes	2	2	2	2	3	2	1	2	2	2	2	7	9	11	13	2	2	2	2	2	2	1
2	2		1	1	45	No	2	2	6	12	3	12	Yes	Yes	Yes	I don't Know	Yes	Yes	Yes	Yes	Yes	Yes	No	0	Yes	Yes	No	2	2	2	2	3	2	1	1	1	1	2	5	6	8	10	1	2	2	1	2	2	1
3	2		1	1	30	No	2	2	5	5	3	6	Yes	No	Yes	I don't Know	Yes	Yes	No	Yes	Yes	Yes	Yes	1	Yes	Yes	Yes	2	2	2	2	4	2	1	1	1	1	2	5	6	8	10	1	1	2	1	2	2	2
3	2		1	1	45	No	2	1	7	8	3	12	Yes	No	Yes	I don't Know	Yes	Yes	Yes	Yes	Yes	Yes	Yes	1	Yes	Yes	Yes	1	1	2	2	3	2	1	1	1	1	2	5	6	8	9	1	1	2	1	2	2	1
3	2		1	1	30	No	2	2	45	5	3	10	I don;t Know	Yes	Yes	I don't Know	Yes	Yes	Yes	Yes	Yes	Yes	No	0	Yes	No	No	2	2	2	2	4	1	1	1	1	1	1	4	5	6	8	1	2	2	1	2	2	1
3	2		1	1	40	No	2	2	45	8	2	15	Yes	Yes	Yes	I don't Know	Yes	Yes	Yes	No	Yes	Yes	Yes	1	Yes	Yes	Yes	2	2	2	2	4	1	1	2	2	2	2	6	8	10	12	2	2	2	1	2	2	1
3	2		1	1	30	No	2	2	45	9	2	15	Yes	Yes	Yes	I don't Know	Yes	Yes	Yes	Yes	Yes	Yes	Yes	1	Yes	Yes	Yes	1	1	2	2	3	1	1	2	2	2	2	6	8	10	12	2	2	2	1	2	2	1
3	2		1	1	35	No	2	2	45	9	2	12	Yes	Yes	Yes	I don't Know	I don't Know	Yes	Yes	No	Yes	Yes	Yes	0	Yes	Yes	Yes	1	1	1	2	2	1	1	2	2	1	2	6	7	9	11	2	2	2	1	1	2	1
3	2		2	1	25	No	2	2	45	9	3	12	Yes	Yes	Yes	I don't Know	Yes	No	Yes	No	Yes	Yes	Yes	1	Yes	Yes	Yes	2	2	2	1	4	1	1	1	2	1	2	5	6	8	10	1	2	2	1	2	1	1
4	2		2	1	35	No	2	2	45	9	2	10	Yes	Yes	Yes	I don't Know	Yes	Yes	Yes	No	Yes	Yes	Yes	1	Yes	Yes	Yes	2	2	2	2	5	1	1	2	2	1	2	6	7	9	11	2	2	2	1	2	2	1
2	2		2	1	25	No	2	2	45	9	3	9	Yes	Yes	No	I don't Know	Yes	Yes	Yes	Yes	Yes	Yes	Yes	0	Yes	No	No	2	2	2	1	4	1	1	1	1	1	2	4	5	7	9	1	2	1	1	2	2	1
2	2		1	1	25	No	2	2	5	6	3	12	Yes	Yes	Yes	I don't Know	Yes	No	Yes	No	Yes	Yes	Yes	0	Yes	Yes	Yes	1	1	2	1	4	2	1	1	1	1	2	5	6	8	10	1	2	2	1	2	1	1
3	2		1	1	25	No	2	2	45	24	2	15	Yes	Yes	Yes	Yes	Yes	Yes	Yes	No	Yes	Yes	Yes	1	Yes	Yes	Yes	1	1	2	1	4	1	1	2	2	2	2	6	8	10	12	2	2	2	2	2	2	1
3	2		2	1	25	No	2	2	15	24	2	12	Yes	Yes	I don't Know	I don't Know	Yes	Yes	No	No	Yes	Yes	Yes	1	Yes	Yes	Yes	2	2	2	1	5	1	1	2	1	1	2	5	6	8	10	1	2	1	1	2	2	2
3	2		2	1	25	No	2	2	15	24	2	12	Yes	Yes	I don't Know	I don't Know	Yes	Yes	No	No	Yes	Yes	Yes	1	Yes	Yes	Yes	2	2	2	1	5	1	1	2	1	1	2	5	6	8	10	1	2	1	1	2	2	2
4	1	3	1	1	60	No	2	2	0	15	2	15	Yes	Yes	Yes	Yes	Yes	Yes	No	No	Yes	Yes	Yes	1	Yes	Yes	Yes	1	1	2	2	3	2	2	2	2	2	2	8	10	12	14	2	2	2	2	2	2	2
5	1	3	1	1	60	No	2	2	0	15	2	15	I don;t Know	Yes	Yes	Yes	Yes	Yes	No	Yes	Yes	Yes	Yes	1	Yes	Yes	Yes	2	2	2	2	5	2	2	2	2	2	1	8	10	11	13	2	2	2	2	2	2	2
6	2		1	1	40	No	2	2	14	24	1	12	Yes	Yes	Yes	No	Yes	No	No	No	Yes	Yes	No	0	Yes	Yes	No	1	1	2	2	2	2	1	1	2	1	2	6	7	9	11	2	2	2	1	2	1	2
4	2		1	1	20	No	2	1	45	24	1	12	Yes	I don't Know	Yes	Yes	Yes	Yes	No	Yes	Yes	Yes	Yes	1	Yes	Yes	Yes	1	1	2	1	3	1	1	1	2	1	2	5	6	8	9	1	1	2	2	2	2	2
4	2		1	1	20	No	2	1	45	12	1	15	Yes	Yes	Yes	Yes	Yes	Yes	No	No	Yes	Yes	Yes	1	Yes	Yes	Yes	2	2	2	1	4	1	1	1	2	2	2	5	7	9	10	1	2	2	2	2	2	2
	2		2	1	15	No	2	1	14	15	1	15	Yes	No	Yes	Yes	Yes	Yes	No	Yes	No	Yes	No	0	Yes	Yes	Yes	2	2	2	1	5	2	2	1	1	2	2	6	8	10	11	2	1	2	2	2	2	2
5	2		1	1	30	No	2	2	14	15	1	15	Yes	Yes	Yes	Yes	Yes	No	No	Yes	Yes	Yes	Yes	1	Yes	Yes	Yes	1	1	2	2	4	2	2	1	2	2	2	7	9	11	13	2	2	2	2	2	1	2
4	2		1	1	30	No	2	1	45	24	2	15	Yes	Yes	Yes	Yes	Yes	I don't Know	No	No	Yes	Yes	No	0	Yes	No	No	3	3	2	2	4	1	1	2	2	2	2	6	8	10	11	2	2	2	2	2	1	2
5	2		1	1	20	No	2	2	14	15	2	15	Yes	Yes	Yes	Yes	Yes	Yes	Yes	Yes	Yes	Yes	Yes	1	Yes	Yes	Yes	2	2	2	1	5	2	2	2	2	2	2	8	10	12	14	2	2	2	2	2	2	1
4	2		1	1	25	No	2	2	45	15	2	15	Yes	Yes	Yes	Yes	Yes	Yes	No	Yes	Yes	Yes	Yes	1	Yes	Yes	Yes	3	3	2	1	3	1	2	2	2	2	2	7	9	11	13	2	2	2	2	2	2	2
5	2		1	1	25	No	2	2	14	25	2	15	Yes	Yes	Yes	Yes	Yes	Yes	No	Yes	Yes	Yes	Yes	1	Yes	Yes	Yes	2	2	2	1	5	2	1	2	2	2	2	7	9	11	13	2	2	2	2	2	2	2
4	2		1	1	25	No	2	2	14	12	2	12	Yes	Yes	Yes	Yes	Yes	Yes	No	Yes	Yes	Yes	Yes	1	Yes	Yes	Yes	3	3	2	1	4	2	1	2	2	1	2	7	8	10	12	2	2	2	2	2	2	2
4	2		1	1	20	No	2	2	14	15	2	15	Yes	Yes	Yes	Yes	Yes	Yes	Yes	Yes	Yes	Yes	Yes	1	Yes	Yes	Yes	2	2	2	1	5	2	2	2	2	2	2	8	10	12	14	2	2	2	2	2	2	1
5	2		1	1	30	No	2	2	14	25	2	15	Yes	Yes	Yes	Yes	Yes	Yes	No	Yes	Yes	Yes	Yes	1	Yes	Yes	Yes	3	3	2	2	4	2	1	2	2	2	2	7	9	11	13	2	2	2	2	2	2	2
6	2		1	1	20	No	2	2	45	24	1	12	Yes	Yes	Yes	Yes	Yes	Yes	Yes	Yes	Yes	Yes	Yes	1	Yes	Yes	Yes	2	2	2	1	5	1	1	1	2	1	2	5	6	8	10	1	2	2	2	2	2	1
3	2		1	1	20	No	2	2	45	24	1	24	Yes	Yes	Yes	Yes	Yes	Yes	No	No	Yes	Yes	Yes	0	Yes	Yes	Yes	3	3	2	1	4	1	1	1	2	1	2	5	6	8	10	1	2	2	2	2	2	2
5	2		1	1	15	No	2	2	14	12	2	12	Yes	Yes	Yes	Yes	Yes	Yes	No	Yes	Yes	Yes	Yes	1	Yes	Yes	Yes	3	3	2	1	5	2	1	2	2	1	2	7	8	10	12	2	2	2	2	2	2	2
6	2		2	1	30	No	2	2	15	24	1	14	Yes	Yes	Yes	Yes	Yes	Yes	No	Yes	Yes	Yes	Yes	0	Yes	Yes	No	2	2	2	2	4	1	1	1	2	1	2	5	6	8	10	1	2	2	2	2	2	2
4	2		1	1	30	No	2	2	14	15	2	15	Yes	Yes	Yes	Yes	Yes	Yes	No	No	Yes	Yes	Yes	1	Yes	Yes	Yes	3	3	2	2	5	2	2	2	2	2	2	8	10	12	14	2	2	2	2	2	2	2
4	2		1	1	20	No	2	2	14	15	2	15	Yes	Yes	Yes	Yes	Yes	Yes	No	Yes	Yes	Yes	Yes	1	Yes	Yes	Yes	3	3	2	1	5	2	2	2	2	2	2	8	10	12	14	2	2	2	2	2	2	2
8	1	2	1	1	20	No	2	2	45	15	2	15	Yes	Yes	Yes	Yes	Yes	No	No	Yes	Yes	Yes	Yes	1	Yes	Yes	Yes	3	3	2	1	5	1	2	2	2	2	2	7	9	11	13	2	2	2	2	2	1	2
5	2		1	1	20	No	2	2	14	15	2	15	Yes	Yes	Yes	Yes	Yes	Yes	No	No	Yes	Yes	Yes	1	Yes	Yes	Yes	3	3	2	1	4	2	2	2	2	2	2	8	10	12	14	2	2	2	2	2	2	2
5	2		1	1	25	No	2	2	45	12	2	12	Yes	Yes	Yes	Yes	Yes	Yes	No	Yes	Yes	Yes	Yes	1	Yes	Yes	Yes	2	3	2	1	4	1	1	2	2	1	2	6	7	9	11	2	2	2	2	2	2	2
6	2		1	1	25	No	2	1	14	15	2	15	Yes	Yes	I don't Know	Yes	Yes	Yes	No	Yes	Yes	Yes	Yes	1	Yes	Yes	Yes	3	3	2	1	5	2	2	2	2	2	2	8	10	12	13	2	2	1	2	2	2	2
8	2		1	1	20	No	2	2	14	24	2	24	Yes	Yes	Yes	Yes	Yes	No	No	Yes	Yes	Yes	No	0	Yes		Yes	3	3	2	1	4	2	1	2	2	1	2	7	8	10	12	2	2	2	2	2	1	2
5	2		1	1	20	No	2	2	45	24	1	12	Yes	Yes	Yes	Yes	I don't Know	Yes	Yes	Yes	Yes	Yes	Yes	1	Yes	Yes	Yes	3	3	2	1	5	1	1	1	2	1	2	5	6	8	10	1	2	2	2	1	2	1
6	2		1	1	20	No	2	2	14	24	1	12	Yes	Yes	Yes	I don't Know	Yes	Yes	No	Yes	Yes	Yes	Yes	0	Yes	Yes	Yes	2	2	2	1	5	2	1	1	2	1	2	6	7	9	11	2	2	2	1	2	2	2
5	2		1	1	25	No	2	1	45	24	2	24	Yes	Yes	Yes	Yes	Yes	Yes	No	Yes	Yes	Yes	Yes	0	Yes	Yes	Yes	3	3	2	1	4	1	1	2	2	1	2	6	7	9	10	1	2	2	2	2	2	2
6	2		1	1	30	No	2	2	14	12	2	12	Yes	Yes	Yes	I don't Know	Yes	Yes	No	Yes	No	Yes	Yes	0	Yes	Yes	Yes	3	3	2	2	5	2	1	2	2	1	2	7	8	10	12	2	2	2	1	2	2	2
6	1	2	1	1	20	No	2	2	14	15	2	15	Yes	Yes	Yes	Yes	Yes	Yes	No	Yes	Yes	Yes	Yes	1	Yes	Yes	Yes	3	3	2	1	5	2	2	2	2	2	2	8	10	12	14	2	2	2	2	2	2	2
5	2		1	1	30	No	2	2	11	30	2	12	Yes	Yes	Yes	Yes	Yes	Yes	No	No	Yes	Yes	Yes	1	Yes	Yes	Yes	1	1	2	2	3	2	1	2	1	1	2	6	7	9	11	2	2	2	2	2	2	2
4	2		1	2	25	No	2	2	45	10	1	12	Yes	Yes	Yes	I don't Know	I don't Know	Yes	No	No	Yes	Yes	Yes	0	Yes	Yes	Yes	1	1	2	1	3	1	1	1	2	1	2	5	6	8	10	1	2	2	1	1	2	2
4	2		1	1	35	No	2	2	13	12	1	12	Yes	Yes	Yes	I don't Know	I don't Know	Yes	No	No	Yes	Yes	Yes	0	Yes	Yes	Yes	2	1	2	2	3	2	1	1	2	1	2	6	7	9	11	2	2	2	1	1	2	2
3	2		1	1	20	Yes	1	2	3	13	1	14	Yes	Yes	Yes	I don't Know	I don't Know	Yes	No	No	Yes	Yes	Yes	0	Yes	Yes	Yes	2	2	1	1	2	2	1	1	2	1	2	6	7	9	11	2	2	2	1	1	2	2
3	2		1	1	20	No	2	2	5	13	2	13	Yes	Yes	Yes	Yes	Yes	Yes	No	No	Yes	Yes	Yes	1	Yes	Yes	Yes	2	2	2	1	4	2	1	2	2	1	2	7	8	10	12	2	2	2	2	2	2	2
3	2		1	2	35	Yes	1	2	8	12	1	14	Yes	Yes	Yes	I don't Know	I don't Know	Yes	No	No	Yes	Yes	Yes	0	Yes	Yes	Yes	2	2	2	2	4	2	1	1	1	1	2	5	6	8	10	1	2	2	1	1	2	2
3	2		1	2	20	No	2	2	10	17	2	15	Yes	Yes	Yes	Yes	Yes	Yes	No	No	Yes	Yes	Yes	1	Yes	Yes	Yes	1	1	2	1	3	2	1	2	2	2	2	7	9	11	13	2	2	2	2	2	2	2
6	2		1	2	30	Yes	1	2	11	9	1	12	Yes	Yes	Yes	I don't Know	I don't Know	Yes	No	No	Yes	Yes	Yes	0	Yes	Yes	No	2	2	2	2	4	2	1	1	1	1	2	5	6	8	10	1	2	2	1	1	2	2
2	2		1	2	30	Yes	1	2	10	10	1	12	Yes	Yes	Yes	I don't Know	I don't Know	Yes	No	No	Yes	Yes	Yes	0	Yes	Yes	Yes	1	1	2	2	3	2	1	1	2	1	2	6	7	9	11	2	2	2	1	1	2	2
4	2		1	1	30	Yes	2	2	12	15	1	14	Yes	Yes	Yes	Yes	Yes	Yes	No	No	Yes	Yes	Yes	1	Yes	Yes	Yes	2	2	2	2	4	2	2	1	2	1	2	7	8	10	12	2	2	2	2	2	2	2
4	2		1	1	35	No	2	2	10	24	2	15	Yes	Yes	Yes	Yes	Yes	Yes	No	No	Yes	Yes	Yes	1	Yes	Yes	Yes	1	1	2	2	3	2	1	2	2	2	2	7	9	11	13	2	2	2	2	2	2	2
5	2		1	1	30	No	2	2	3	15	1	12	Yes	Yes	Yes	Yes	Yes	Yes	No	No	Yes	Yes	Yes	1	Yes	Yes	Yes	2	2	2	2	4	2	2	1	2	1	2	7	8	10	12	2	2	2	2	2	2	2
5	2		1	1	35	No	2	2	7	15	2	15	Yes	Yes	Yes	Yes	Yes	Yes	No	No	Yes	Yes	Yes	1	Yes	Yes	Yes	2	1	2	2	2	2	2	2	2	2	2	8	10	12	14	2	2	2	2	2	2	2
5	2		1	2	15	Yes	1	2	7	15	1	24	Yes	Yes	Yes	I don't Know	Yes	Yes	No	No	Yes	Yes	Yes	0	Yes	Yes	Yes	2	1	2	1	3	2	2	1	2	1	2	7	8	10	12	2	2	2	1	2	2	2
5	1	2	1	1	35	Yes	1	2	8	15	1	12	Yes	Yes	Yes	I don't Know	I don't Know	Yes	No	No	Yes	Yes	Yes	0	Yes	Yes	Yes	2	2	2	2	3	2	2	1	2	1	2	7	8	10	12	2	2	2	1	1	2	2
4	2		1	2	35	Yes	1	2	5	12	1	12	I don;t Know	I don't Know	Yes	Yes	Yes	Yes	No	No	Yes	Yes	Yes	1	Yes	Yes	Yes	2	2	2	2	3	2	1	1	2	1	1	6	7	8	10	1	1	2	2	2	2	2
4	2		1	1	25	No	2	2	8	9	1	12	Yes	Yes	Yes	Yes	Yes	Yes	No	No	Yes	Yes	Yes	0	Yes	Yes	No	2	2	2	1	4	2	1	1	2	1	2	6	7	9	11	2	2	2	2	2	2	2
2	1	1	1	1	15	No	2	2	80	25	1	12	Yes	Yes	Yes	No	No	No	No	No	Yes	Yes	No	0	Yes	Yes	Yes	3	3	2	1	4	1	1	1	2	1	2	5	6	8	10	1	2	2	1	1	1	2
4	1	1	2	1	5	No	2	2	45	24	1	12	Yes	Yes	Yes	No	No	I don't Know	No	No	Yes	Yes	Yes	0	Yes	Yes	Yes	2	2	2	1	5	1	1	1	2	1	2	5	6	8	10	1	2	2	1	1	1	2
3	1	1	2	1	5	No	2	2	45	12	1	12	Yes	I don't Know	Yes	No	No	No	No	No	Yes	Yes	No	0	Yes	Yes	No	2	2	2	1	5	1	1	1	1	1	2	4	5	7	9	1	1	2	1	1	1	2
3	1	1	2	1	5	No	2	2	80	24	1	12	Yes	Yes	Yes	I don't Know	No	No	No	No	Yes	Yes	Yes	0	Yes	Yes	Yes	2	2	2	1	4	1	1	1	2	1	2	5	6	8	10	1	2	2	1	1	1	2
4	1	1	1	1	5	No	2	2	40	59	2	18	Yes	Yes	Yes	Yes	Yes	Yes	No	No	Yes	Yes	Yes	1	Yes	Yes	Yes	2	2	2	1	4	1	1	2	2	1	2	6	7	9	11	2	2	2	2	2	2	2
2	1	1	2	1	15	No	2	2	40	24	1	12	Yes	Yes	Yes	No	No	No	No	No	Yes	Yes	Yes	0	Yes	Yes	Yes	1	1	2	1	4	1	1	1	2	1	2	5	6	8	10	1	2	2	1	1	1	2
3	1	1	1	1	5	No	2	2	80	59	1	12	Yes	Yes	Yes	No	No	No	No	No	Yes	Yes	Yes	0	Yes	Yes	Yes	2	2	2	1	4	1	1	1	2	1	2	5	6	8	10	1	2	2	1	1	1	2
1	1	1	1	1	5	No	2	2	45	25	1	12	Yes	Yes	Yes	No	No	No	No	No	Yes	Yes	No	0	Yes	Yes	Yes	2	2	2	1	5	1	1	1	2	1	2	5	6	8	10	1	2	2	1	1	1	2
4	1	2	1	1	5	No	2	2	40	24	1	12	Yes	Yes	Yes	No	No	No	No	No	Yes	Yes	Yes	0	Yes	Yes	Yes	2	2	2	1	3	1	1	1	1	1	2	4	5	7	9	1	2	2	1	1	1	2
4	1	2	1	1	5	No	2	2	45	59	2	15	Yes	Yes	Yes	Yes	Yes	Yes	No	No	Yes	Yes	Yes	1	Yes	Yes	Yes	2	2	2	1	5	1	1	2	2	2	2	6	8	10	12	2	2	2	2	2	2	2
4	2		1	1	30	No	2	2	45	12	3	12	Yes	Yes	Yes	I don't Know	Yes	Yes	Yes	Yes	Yes	Yes	Yes	0	Yes	Yes	No	2	2	1	2	4	1	1	1	2	1	2	5	6	8	10	1	2	2	1	2	2	1
2	2		1	1	45	No	2	1	45	12	2	9	Yes	No	Yes	I don't Know	Yes	Yes	Yes	Yes	Yes	Yes	Yes	0	Yes	Yes	Yes	2	2	2	2	4	1	1	2	1	1	2	5	6	8	9	1	1	2	1	2	2	1
2	2		1	1	35	No	2	2	45	11	3	9	Yes	Yes	Yes	I don't Know	Yes	Yes	Yes	Yes	Yes	Yes	Yes	0	No	No	No	2	2	2	2	4	1	1	1	1	1	2	4	5	7	9	1	2	2	1	2	2	1
3	2		1	1	45	Yes	2	2	45	9	2	12	Yes	Yes	Yes	I don't Know	Yes	Yes	Yes	Yes	Yes	Yes	Yes	1	Yes	Yes	Yes	2	2	2	2	4	1	1	2	2	1	2	6	7	9	11	2	2	2	1	2	2	1
3	2		1	1	30	No	2	2	45	12	3	10	Yes	Yes	Yes	Yes	Yes	Yes	Yes	Yes	Yes	Yes	Yes	0	Yes	Yes	Yes	2	2	2	2	4	1	1	1	1	1	2	4	5	7	9	1	2	2	2	2	2	1
2	2		1	1	30	No	2	2	7	12	2	15	Yes	Yes	Yes	Yes	Yes	Yes	Yes	Yes	Yes	Yes	Yes	1	Yes	Yes	Yes	2	2	2	2	3	2	1	2	2	2	2	7	9	11	13	2	2	2	2	2	2	1
2	2		1	1	45	No	2	2	7	12	2	15	Yes	Yes	Yes	Yes	Yes	Yes	Yes	Yes	Yes	Yes	Yes	1	Yes	Yes	Yes	2	2	2	2	3	2	1	2	2	2	2	7	9	11	13	2	2	2	2	2	2	1
2	2		1	1	45	No	2	2	6	12	3	12	Yes	Yes	Yes	I don't Know	Yes	Yes	Yes	Yes	Yes	Yes	Yes	0	Yes	Yes	No	2	2	2	2	3	2	1	1	1	1	2	5	6	8	10	1	2	2	1	2	2	1
3	2		1	1	30	No	2	2	5	5	5	6	Yes	No	Yes	I don't Know	Yes	Yes	No	Yes	Yes	Yes	Yes	1	Yes	Yes	Yes	2	2	2	2	4	2	1	1	1	1	2	5	6	8	10	1	1	2	1	2	2	2
3	2		1	1	45	No	2	1	7	3	3	12	Yes	No	Yes	I don't Know	Yes	Yes	Yes	Yes	Yes	Yes	Yes	1	Yes	Yes	Yes	1	1	2	2	3	2	1	1	1	1	2	5	6	8	9	1	1	2	1	2	2	1
3	2		1	1	30	No	2	2	45	5	3	10	I don;t Know	Yes	Yes	I don't Know	Yes	Yes	Yes	Yes	Yes	Yes	No	0	Yes	No	No	2	2	2	2	4	1	1	1	1	1	1	4	5	6	8	1	2	2	1	2	2	1
3	2		1	1	40	No	2	2	45	24	2	15	Yes	Yes	Yes	I don't Know	Yes	Yes	Yes	No	Yes	Yes	Yes	1	Yes	Yes	Yes	2	2	2	2	4	1	1	2	2	2	2	6	8	10	12	2	2	2	1	2	2	1
3	2		1	1	30	No	2	2	45	24	2	15	Yes	Yes	Yes	I don't Know	Yes	Yes	Yes	Yes	Yes	Yes	Yes	1	Yes	Yes	Yes	1	1	2	2	3	1	1	2	2	2	2	6	8	10	12	2	2	2	1	2	2	1
3	2		1	1	35	No	2	2	45	24	2	12	Yes	Yes	Yes	I don't Know	I don't Know	Yes	Yes	No	Yes	Yes	Yes	0	Yes	Yes	Yes	1	1	1	2	2	1	1	2	2	1	2	6	7	9	11	2	2	2	1	1	2	1
3	2		2	1	25	No	2	2	45	24	3	12	Yes	Yes	Yes	I don't Know	Yes	No	Yes	No	Yes	Yes	Yes	1	Yes	Yes	Yes	2	2	2	1	4	1	1	1	2	1	2	5	6	8	10	1	2	2	1	2	1	1
4	2		2	1	35	No	2	2	45	24	2	10	Yes	Yes	Yes	I don't Know	Yes	Yes	Yes	No	Yes	Yes	Yes	1	Yes	Yes	Yes	2	2	2	2	5	1	1	2	2	1	2	6	7	9	11	2	2	2	1	2	2	1
2	2		2	1	25	No	2	2	45	36	3	9	Yes	Yes	No	I don't Know	Yes	Yes	Yes	Yes	Yes	Yes	Yes	0	Yes	No	No	2	2	2	1	4	1	1	1	1	1	2	4	5	7	9	1	2	1	1	2	2	1
2	2		1	1	25	No	2	2	5	6	3	12	Yes	Yes	Yes	I don't Know	Yes	No	Yes	No	Yes	Yes	Yes	0	Yes	Yes	Yes	1	1	2	1	4	2	1	1	1	1	2	5	6	8	10	1	2	2	1	2	1	1
3	2		1	1	25	No	2	2	45	24	2	15	Yes	Yes	Yes	Yes	Yes	Yes	Yes	No	Yes	Yes	Yes	1	Yes	Yes	Yes	1	1	2	1	4	1	1	2	2	2	2	6	8	10	12	2	2	2	2	2	2	1
	2		2	1	60	No	2	2	60	9	1	9	Yes	Yes	Yes	I don't Know	I don't Know	I don't Know	No	No	Yes	Yes	Yes	0	Yes	Yes	Yes	2	2	2	2	4	1	1	1	2	1	2	5	6	8	10	1	2	2	1	1	1	2
4	1	3	1	1	60	No	2	2	12	15	2	15	Yes	Yes	Yes	Yes	Yes	Yes	No	No	Yes	Yes	Yes	1	Yes	Yes	Yes	1	1	2	2	3	2	2	2	2	2	2	8	10	12	14	2	2	2	2	2	2	2
5	1	3	1	1	60	No	2	2	13	15	2	15	I don;t Know	Yes	Yes	Yes	Yes	Yes	No	Yes	Yes	Yes	Yes	1	Yes	Yes	Yes	2	2	2	2	5	2	2	2	2	2	1	8	10	11	13	2	2	2	2	2	2	2
6	2		1	1	40	No	2	2	14	12	1	12	Yes	Yes	Yes	No	Yes	No	No	No	Yes	Yes	No	0	Yes	Yes	No	1	1	2	2	2	2	1	1	1	1	2	5	6	8	10	1	2	2	1	2	1	2
4	2		1	1	20	No	2	1	45	12	1	12	Yes	I don't Know	Yes	Yes	Yes	Yes	No	Yes	Yes	Yes	Yes	1	Yes	Yes	Yes	1	1	2	1	3	1	1	1	2	1	2	5	6	8	9	1	1	2	2	2	2	2
4	2		1	1	20	No	2	1	45	12	1	12	Yes	Yes	Yes	Yes	Yes	Yes	No	No	Yes	Yes	Yes	1	Yes	Yes	Yes	2	2	2	1	4	1	1	1	2	1	2	5	6	8	9	1	2	2	2	2	2	2
	2		2	1	15	No	2	1	14	15	1	15	Yes	No	Yes	Yes	Yes	Yes	No	Yes	No	Yes	Yes	0	Yes	Yes	Yes	2	2	2	1	5	2	2	1	1	2	2	6	8	10	11	2	1	2	2	2	2	2
5	2		1	1	30	No	2	2	14	15	2	15	Yes	Yes	Yes	Yes	Yes	No	No	Yes	Yes	Yes	Yes	1	Yes	Yes	Yes	1	1	2	2	4	2	2	2	2	2	2	8	10	12	14	2	2	2	2	2	1	2
4	2		1	1	30	No	2	1	45	24	2	15	Yes	Yes	Yes	Yes	Yes	I don't Know	No	No	Yes	Yes	No	0	Yes	No	No	3	3	2	2	4	1	1	2	2	2	2	6	8	10	11	2	2	2	2	2	1	2
5	2		1	1	20	No	2	2	14	15	2	15	Yes	Yes	Yes	Yes	Yes	Yes	Yes	Yes	Yes	Yes	Yes	1	Yes	Yes	Yes	2	2	2	1	5	2	2	2	2	2	2	8	10	12	14	2	2	2	2	2	2	1
4	2		1	1	25	No	2	2	45	15	2	15	Yes	Yes	Yes	Yes	Yes	Yes	No	Yes	Yes	Yes	Yes	1	Yes	Yes	Yes	3	3	2	1	3	1	2	2	2	2	2	7	9	11	13	2	2	2	2	2	2	2
5	2		1	1	25	No	2	2	14	25	2	15	Yes	Yes	Yes	Yes	Yes	Yes	No	Yes	Yes	Yes	Yes	1	Yes	Yes	Yes	2	2	2	1	5	2	1	2	2	2	2	7	9	11	13	2	2	2	2	2	2	2
4	2		1	1	25	No	2	2	14	12	2	12	Yes	Yes	Yes	Yes	Yes	Yes	No	Yes	Yes	Yes	Yes	1	Yes	Yes	Yes	3	3	2	1	4	2	1	2	2	1	2	7	8	10	12	2	2	2	2	2	2	2
4	2		1	1	20	No	2	2	14	15	2	15	Yes	Yes	Yes	Yes	Yes	Yes	Yes	Yes	Yes	Yes	Yes	1	Yes	Yes	Yes	2	2	2	1	5	2	2	2	2	2	2	8	10	12	14	2	2	2	2	2	2	1
5	2		1	1	30	No	2	2	14	25	2	15	Yes	Yes	Yes	Yes	Yes	Yes	No	Yes	Yes	Yes	Yes	1	Yes	Yes	Yes	3	3	2	2	4	2	1	2	2	2	2	7	9	11	13	2	2	2	2	2	2	2
6	2		1	1	20	No	2	2	45	24	1	12	Yes	Yes	Yes	Yes	Yes	Yes	Yes	Yes	Yes	Yes	Yes	1	Yes	Yes	Yes	2	2	2	1	5	1	1	1	2	1	2	5	6	8	10	1	2	2	2	2	2	1
3	2		1	1	20	No	2	2	45	24	1	24	Yes	Yes	Yes	Yes	Yes	Yes	No	No	Yes	Yes	No	0	Yes	Yes	Yes	3	3	2	1	4	1	1	1	2	1	2	5	6	8	10	1	2	2	2	2	2	2
5	2		1	1	15	No	2	2	14	12	2	12	Yes	Yes	Yes	Yes	Yes	Yes	No	Yes	Yes	Yes	Yes	1	Yes	Yes	Yes	3	3	2	1	5	2	1	2	2	1	2	7	8	10	12	2	2	2	2	2	2	2
6	2		2	1	30	No	2	2	15	24	1	12	Yes	Yes	Yes	Yes	Yes	Yes	No	Yes	Yes	Yes	No	0	Yes	Yes	No	2	2	2	2	4	1	1	1	2	1	2	5	6	8	10	1	2	2	2	2	2	2
4	2		1	1	30	No	2	2	14	15	2	15	Yes	Yes	Yes	Yes	Yes	Yes	No	No	Yes	Yes	Yes	1	Yes	Yes	Yes	3	3	2	2	5	2	2	2	2	2	2	8	10	12	14	2	2	2	2	2	2	2
4	2		1	1	20	No	2	2	14	15	2	15	Yes	Yes	Yes	Yes	Yes	Yes	No	Yes	Yes	Yes	Yes	1	Yes	Yes	Yes	3	3	2	1	5	2	2	2	2	2	2	8	10	12	14	2	2	2	2	2	2	2
8	1	2	1	1	20	No	2	2	45	15	2	15	Yes	Yes	Yes	Yes	Yes	No	No	Yes	Yes	Yes	Yes	1	Yes	Yes	Yes	3	3	2	1	5	1	2	2	2	2	2	7	9	11	13	2	2	2	2	2	1	2
5	2		1	1	20	No	2	2	14	15	2	15	Yes	Yes	Yes	Yes	Yes	No	No	No	Yes	Yes	Yes	1	Yes	Yes	Yes	3	3	2	1	4	2	2	2	2	2	2	8	10	12	14	2	2	2	2	2	1	2
5	2		1	1	25	No	2	2	45	12	2	12	Yes	Yes	Yes	Yes	Yes	Yes	No	Yes	Yes	Yes	Yes	1	Yes	Yes	Yes	2	3	2	1	4	1	1	2	2	1	2	6	7	9	11	2	2	2	2	2	2	2
6	2		1	1	25	No	2	1	14	15	2	15	Yes	Yes	I don't Know	Yes	Yes	Yes	No	Yes	Yes	Yes	Yes	1	Yes	Yes	Yes	3	3	2	1	5	2	2	2	2	2	2	8	10	12	13	2	2	1	2	2	2	2
8	2		1	1	20	No	2	2	14	24	2	24	Yes	Yes	Yes	Yes	Yes	No	No	Yes	Yes	Yes	Yes	1	Yes		Yes	3	3	2	1	4	2	1	2	2	1	2	7	8	10	12	2	2	2	2	2	1	2
5	2		1	1	20	No	2	2	45	24	1	12	Yes	Yes	Yes	Yes	I don't Know	Yes	Yes	Yes	Yes	Yes	No	0	Yes	Yes	Yes	3	3	2	1	5	1	1	1	2	1	2	5	6	8	10	1	2	2	2	1	2	1
6	2		1	1	20	No	2	2	14	24	1	12	Yes	No	Yes	I don't Know	Yes	Yes	No	Yes	Yes	Yes	Yes	0	Yes	Yes	Yes	2	2	2	1	5	2	1	1	2	1	2	6	7	9	11	2	1	2	1	2	2	2
5	2		1	1	25	No	2	1	45	24	2	24	Yes	Yes	Yes	Yes	Yes	Yes	No	Yes	Yes	Yes	Yes	0	Yes	Yes	Yes	3	3	2	1	4	1	1	2	2	1	2	6	7	9	10	1	2	2	2	2	2	2
6	2		1	1	30	No	2	2	14	12	2	12	Yes	Yes	Yes	I don't Know	Yes	Yes	No	Yes	No	Yes	No	0	Yes	Yes	Yes	3	3	2	2	5	2	1	2	2	1	2	7	8	10	12	2	2	2	1	2	2	2
6	1	2	1	1	20	No	2	2	14	15	2	15	Yes	Yes	Yes	Yes	Yes	Yes	No	Yes	Yes	Yes	Yes	1	Yes	Yes	Yes	3	3	2	1	5	2	2	2	2	2	2	8	10	12	14	2	2	2	2	2	2	2
5	2		1	1	30	No	2	2	11	30	2	12	Yes	Yes	Yes	Yes	Yes	Yes	No	No	Yes	Yes	Yes	1	Yes	Yes	Yes	1	1	2	2	3	2	1	2	1	1	2	6	7	9	11	2	2	2	2	2	2	2
4	2		1	2	25	No	2	2	45	10	1	12	Yes	Yes	Yes	I don't Know	I don't Know	Yes	No	No	Yes	Yes	Yes	0	Yes	Yes	Yes	1	1	2	1	3	1	1	1	2	1	2	5	6	8	10	1	2	2	1	1	2	2
4	2		1	1	35	No	2	2	13	12	1	12	Yes	Yes	Yes	I don't Know	I don't Know	Yes	No	No	Yes	Yes	Yes	0	Yes	Yes	Yes	2	1	2	2	3	2	1	1	2	1	2	6	7	9	11	2	2	2	1	1	2	2
3	2		1	1	20	Yes	1	2	3	13	1	14	Yes	Yes	Yes	I don't Know	I don't Know	Yes	No	No	Yes	Yes	Yes	0	Yes	Yes	Yes	2	2	1	1	2	2	1	1	2	1	2	6	7	9	11	2	2	2	1	1	2	2
3	2		1	1	20	No	2	2	5	13	2	13	Yes	Yes	Yes	Yes	Yes	Yes	No	No	Yes	Yes	Yes	1	Yes	Yes	Yes	2	2	2	1	4	2	1	2	2	1	2	7	8	10	12	2	2	2	2	2	2	2
3	2		1	2	35	Yes	1	2	8	12	1	14	Yes	Yes	Yes	I don't Know	I don't Know	Yes	No	No	Yes	Yes	No	0	Yes	Yes	Yes	2	2	2	2	4	2	1	1	1	1	2	5	6	8	10	1	2	2	1	1	2	2
3	2		1	2	20	No	2	2	10	17	2	15	Yes	Yes	Yes	Yes	Yes	Yes	No	No	Yes	Yes	Yes	1	Yes	Yes	Yes	1	1	2	1	3	2	1	2	2	2	2	7	9	11	13	2	2	2	2	2	2	2
6	2		1	2	30	Yes	1	2	11	9	1	12	Yes	Yes	Yes	I don't Know	I don't Know	Yes	No	No	Yes	Yes	Yes	0	Yes	Yes	No	2	2	2	2	4	2	1	1	1	1	2	5	6	8	10	1	2	2	1	1	2	2
2	2		1	2	30	Yes	1	2	10	10	1	12	Yes	Yes	Yes	I don't Know	I don't Know	Yes	No	No	Yes	Yes	Yes	0	Yes	Yes	Yes	1	1	2	2	3	2	1	1	2	1	2	6	7	9	11	2	2	2	1	1	2	2
4	2		1	1	30	Yes	2	2	12	15	1	14	Yes	Yes	Yes	Yes	Yes	Yes	No	No	Yes	Yes	Yes	1	Yes	Yes	Yes	2	2	2	2	4	2	2	1	2	1	2	7	8	10	12	2	2	2	2	2	2	2
4	2		1	1	35	No	2	2	10	24	2	15	Yes	Yes	Yes	Yes	Yes	Yes	No	No	Yes	Yes	Yes	1	Yes	Yes	Yes	1	1	2	2	3	2	1	2	2	2	2	7	9	11	13	2	2	2	2	2	2	2
5	2		1	1	30	No	2	2	3	15	1	12	Yes	Yes	Yes	Yes	Yes	Yes	No	No	Yes	Yes	Yes	1	Yes	Yes	Yes	2	2	2	2	4	2	2	1	2	1	2	7	8	10	12	2	2	2	2	2	2	2
5	2		1	1	35	No	2	2	7	15	2	15	Yes	Yes	Yes	Yes	Yes	Yes	No	No	Yes	Yes	Yes	1	Yes	Yes	Yes	2	1	2	2	2	2	2	2	2	2	2	8	10	12	14	2	2	2	2	2	2	2
5	2		1	2	15	Yes	1	2	7	15	1	24	Yes	Yes	Yes	I don't Know	Yes	Yes	No	No	Yes	Yes	Yes	0	Yes	Yes	Yes	2	1	2	1	3	2	2	1	2	1	2	7	8	10	12	2	2	2	1	2	2	2
5	1	2	1	1	35	Yes	1	2	8	15	1	12	Yes	Yes	Yes	I don't Know	I don't Know	Yes	No	No	Yes	Yes	Yes	0	Yes	Yes	Yes	2	2	2	2	3	2	2	1	2	1	2	7	8	10	12	2	2	2	1	1	2	2
4	2		1	2	35	Yes	1	2	5	12	1	12	I don;t Know	I don't Know	Yes	Yes	Yes	Yes	No	No	Yes	Yes	Yes	1	Yes	Yes	Yes	2	2	2	2	3	2	1	1	2	1	1	6	7	8	10	1	1	2	2	2	2	2
4	2		1	1	25	No	2	2	8	9	1	12	Yes	Yes	Yes	Yes	Yes	Yes	No	No	Yes	Yes	Yes	0	Yes	Yes	No	2	2	2	1	4	2	1	1	2	1	2	6	7	9	11	2	2	2	2	2	2	2
6	2		1	1	30	No	2	2	14	12	2	12	Yes	Yes	Yes	I don't Know	Yes	Yes	No	Yes	No	Yes	Yes	0	Yes	Yes	Yes	3	3	2	2	5	2	1	2	2	1	2	7	8	10	12	2	2	2	1	2	2	2
6	1	2	1	1	20	No	2	2	14	15	2	15	Yes	Yes	Yes	Yes	Yes	Yes	No	Yes	Yes	Yes	Yes	1	Yes	Yes	Yes	3	3	2	1	5	2	2	2	2	2	2	8	10	12	14	2	2	2	2	2	2	2
5	2		1	1	30	No	2	2	11	30	2	12	Yes	Yes	Yes	Yes	Yes	Yes	No	No	Yes	Yes	Yes	1	Yes	Yes	Yes	1	1	2	2	3	2	1	2	1	1	2	6	7	9	11	2	2	2	2	2	2	2
4	2		1	2	25	No	2	2	45	10	1	12	Yes	Yes	Yes	I don't Know	I don't Know	Yes	No	No	Yes	Yes	Yes	0	Yes	Yes	Yes	1	1	2	1	3	1	1	1	2	1	2	5	6	8	10	1	2	2	1	1	2	2
4	2		1	1	35	No	2	2	13	12	1	12	Yes	Yes	Yes	I don't Know	I don't Know	Yes	No	No	Yes	Yes	No	0	Yes	Yes	Yes	2	1	2	2	3	2	1	1	2	1	2	6	7	9	11	2	2	2	1	1	2	2
3	2		1	1	20	Yes	1	2	3	13	1	14	Yes	Yes	Yes	I don't Know	I don't Know	Yes	No	No	Yes	Yes	Yes	0	Yes	Yes	Yes	2	2	1	1	2	2	1	1	2	1	2	6	7	9	11	2	2	2	1	1	2	2
3	2		1	1	20	No	2	2	5	13	2	13	Yes	Yes	Yes	Yes	Yes	Yes	No	No	Yes	Yes	Yes	1	Yes	Yes	Yes	2	2	2	1	4	2	1	2	2	1	2	7	8	10	12	2	2	2	2	2	2	2
3	2		1	2	35	Yes	1	2	8	12	1	14	Yes	Yes	Yes	I don't Know	I don't Know	Yes	No	No	Yes	Yes	Yes	0	Yes	Yes	Yes	2	2	2	2	4	2	1	1	1	1	2	5	6	8	10	1	2	2	1	1	2	2
3	2		1	2	20	No	2	2	10	17	2	15	Yes	Yes	Yes	Yes	Yes	Yes	No	No	Yes	Yes	Yes	1	Yes	Yes	Yes	1	1	2	1	3	2	1	2	2	2	2	7	9	11	13	2	2	2	2	2	2	2
6	2		1	2	30	Yes	1	2	11	9	1	12	Yes	Yes	Yes	I don't Know	I don't Know	Yes	No	No	Yes	Yes	Yes	0	Yes	Yes	No	2	2	2	2	4	2	1	1	1	1	2	5	6	8	10	1	2	2	1	1	2	2
2	2		1	2	30	Yes	1	2	10	10	1	12	Yes	Yes	Yes	I don't Know	I don't Know	Yes	No	No	Yes	Yes	No	0	Yes	Yes	Yes	1	1	2	2	3	2	1	1	2	1	2	6	7	9	11	2	2	2	1	1	2	2
4	2		1	1	30	Yes	2	2	12	15	1	14	Yes	Yes	Yes	Yes	Yes	Yes	No	No	Yes	Yes	Yes	1	Yes	Yes	Yes	2	2	2	2	4	2	2	1	2	1	2	7	8	10	12	2	2	2	2	2	2	2
4	2		1	1	35	No	2	2	10	24	2	15	Yes	Yes	Yes	Yes	Yes	Yes	No	No	Yes	Yes	Yes	1	Yes	Yes	Yes	1	1	2	2	3	2	1	2	2	2	2	7	9	11	13	2	2	2	2	2	2	2
5	2		1	1	30	No	2	2	3	15	1	12	Yes	Yes	Yes	Yes	Yes	Yes	No	No	Yes	Yes	Yes	1	Yes	Yes	Yes	2	2	2	2	4	2	2	1	2	1	2	7	8	10	12	2	2	2	2	2	2	2
4	2		1	2	25	No	2	2	45	10	1	12	Yes	Yes	Yes	I don't Know	I don't Know	Yes	No	No	Yes	Yes	No	0	Yes	Yes	Yes	1	1	2	1	3	1	1	1	2	1	2	5	6	8	10	1	2	2	1	1	2	2
4	2		1	1	35	No	2	2	13	12	1	12	Yes	Yes	Yes	I don't Know	I don't Know	Yes	No	No	Yes	Yes	No	0	Yes	Yes	Yes	2	1	2	2	3	2	1	1	2	1	2	6	7	9	11	2	2	2	1	1	2	2
4	2		1	1	35	No	2	2	13	12	1	12	Yes	Yes	Yes	I don't Know	I don't Know	Yes	No	No	Yes	Yes	Yes	0	Yes	Yes	Yes	2	1	2	2	3	2	1	1	2	1	2	6	7	9	11	2	2	2	1	1	2	2
5	2		1	1	30	No	2	2	11	30	2	12	Yes	Yes	Yes	Yes	Yes	Yes	No	No	Yes	Yes	Yes	1	Yes	Yes	Yes	1	1	2	2	3	2	1	2	1	1	2	6	7	9	11	2	2	2	2	2	2	2
6	2		1	1	25	No	2	1	14	15	2	15	Yes	Yes	I don't Know	Yes	Yes	Yes	No	Yes	Yes	Yes	Yes	1	Yes	Yes	Yes	3	3	2	1	5	2	2	2	2	2	2	8	10	12	13	2	2	1	2	2	2	2
[truncated: 4 more columns]
